# Supplementary material for: Yaws recurrence in children at continued risk of infection
Source: PLoS Negl Trop Dis. 2022 Mar 21;16(3):e0010197. doi: 10.1371/journal.pntd.0010197 (PMC8970528; doi:10.1371/journal.pntd.0010197)
Supplement: S1 Data — (ODS) [file pntd.0010197.s001.ods]

## Sheet: ulcer_visits
id	dob	diagnosis	distance	date	titer	titercat	age	agecat	male	ulcer	yaws	episode	beginfup	endfup	yaws_in	timefrom0	fup	cumulcer	prevulcer	lastulcer	gapulcer	cumyaws	prevyaws	lastyaws	gapyaws	prevulcercat	prevyawscat	prevyawscat2
1014405	07/04/1999	Ulcer	>10Km	11/03/2010			1093	5-<15	0	1	0				0			1	0	11/03/2010	0	0	0			0	0	0
1032556	01/01/1950	Ulcer	Unknown	17/10/2013			6379	>=25	0	1	0				0			1	0	17/10/2013	0	0	0			0	0	0
1048362	09/07/2002	Yaws	Unknown	03/06/2012	128	1:128 to 1:512	990	5-<15	1	1	1	Primary	03/06/2012	01/06/2016	1	0	47.97394	1	0	03/06/2012	0	1	0	03/06/2012	0	0	0	0
1056211	01/01/1940	Yaws	Unknown	20/05/2008	16	1:08 to 1:16	6838	>=25	0	1	1	Primary	20/05/2008	01/06/2016	1	0	96.49765	1	0	20/05/2008	0	1	0	20/05/2008	0	0	0	0
1100573	01/10/1999	Ulcer	<5Km	30/07/2005			583	5-<15	0	1	0				0			1	0	30/07/2005	0	0	0			0	0	0
1100573	01/10/1999	Ulcer	<5Km	29/11/2007			816	5-<15	0	1	0				0			2	1	30/07/2005	2803	0	0			1	0	0
1100573	01/10/1999	Ulcer	<5Km	11/08/2014			1486	5-<15	0	1	0				0			3	2	29/11/2007	8050	0	0			2	0	0
1109528	16/10/1995	Yaws	5-10Km	05/08/2006	16	1:08 to 1:16	1080	5-<15	0	1	1	Primary	05/08/2006	01/06/2016	1	0	118.0168	1	0	05/08/2006	0	1	0	05/08/2006	0	0	0	0
1129861	15/09/1981	Ulcer	Unknown	15/07/2011			2983	>=25	1	1	0				0			1	0	15/07/2011	0	0	0			0	0	0
1134157	01/01/2004	Yaws	<5Km	24/02/2016	64	1:32 to 1:64	1215	5-<15	1	1	1	Primary	24/02/2016	01/06/2016	1	0	3.206084	1	0	24/02/2016	0	1	0	24/02/2016	0	0	0	0
1138914	03/08/2003	Ulcer	5-10Km	25/08/2009			606	5-<15	0	1	0				0			1	0	25/08/2009	0	0	0			0	0	0
1144493	05/03/2004	Ulcer	>10Km	29/07/2007			340	0-<5	0	1	0				0			1	0	29/07/2007	0	0	0			0	0	0
1145368	10/01/2008	Ulcer	<5Km	09/06/2013			541	5-<15	0	1	0				0			1	0	09/06/2013	0	0	0			0	0	0
1147176	28/07/1999	Ulcer	<5Km	30/04/2007			776	5-<15	1	1	0				0			1	0	30/04/2007	0	0	0			0	0	0
1147176	28/07/1999	Ulcer	<5Km	15/06/2007			788	5-<15	1	1	0				0			2	1	30/04/2007	152	0	0			1	0	0
1152465	16/03/1995	Ulcer	<5Km	01/11/2005			1063	5-<15	0	1	0				0			1	0	01/11/2005	0	0	0			0	0	0
1168024	27/07/1979	Ulcer	Unknown	25/12/2015			3641	>=25	1	1	0				0			1	0	25/12/2015	0	0	0			0	0	0
1169712	09/09/2012	Ulcer	Unknown	28/09/2014			205	0-<5	0	1	0				0			1	0	28/09/2014	0	0	0			0	0	0
1173009	15/06/2002	Ulcer	5-10Km	21/03/2007			476	0-<5	1	1	0				0			1	0	21/03/2007	0	0	0			0	0	0
1182735	16/10/1986	Ulcer	<5Km	28/06/2013			2670	>=25	0	1	0				0			1	0	28/06/2013	0	0	0			0	0	0
1192767	29/12/1979	Ulcer	Unknown	30/01/2016			3609	>=25	1	1	0				0			1	0	30/01/2016	0	0	0			0	0	0
1195873	01/01/1965	Ulcer	>10Km	17/06/2009			4446	>=25	0	1	0				0			1	0	17/06/2009	0	0	0			0	0	0
1205974	27/08/1957	Yaws	5-10Km	07/11/2007	16	1:08 to 1:16	5020	>=25	0	1	1	Primary	07/11/2007	01/06/2016	1	0	102.9137	1	0	07/11/2007	0	1	0	07/11/2007	0	0	0	0
1220987	21/04/2010	Yaws	<5Km	20/07/2013	32	1:32 to 1:64	325	0-<5	1	1	1	Primary	20/07/2013	01/06/2016	1	0	34.42486	1	0	20/07/2013	0	1	0	20/07/2013	0	0	0	0
1233736	05/10/2005	Ulcer	<5Km	15/02/2012			636	5-<15	1	1	0				0			1	0	15/02/2012	0	0	0			0	0	0
1233736	05/10/2005	Ulcer	<5Km	21/09/2014			896	5-<15	1	1	0				0			2	1	15/02/2012	3122	0	0			1	0	0
1262154	01/01/1998	Yaws	>10Km	09/03/2009	64	1:32 to 1:64	1119	5-<15	1	1	1	Primary	09/03/2009	01/06/2016	1	0	86.85503	1	0	09/03/2009	0	1	0	09/03/2009	0	0	0	0
1274190	03/10/2002	Yaws	<5Km	06/10/2012	16	1:08 to 1:16	1001	5-<15	0	1	1	Primary	06/10/2012	01/06/2016	1	0	43.86568	1	0	06/10/2012	0	1	0	06/10/2012	0	0	0	0
1274190	03/10/2002	Ulcer	<5Km	16/08/2014			1187	5-<15	0	1	0		06/10/2012	01/06/2016	1	223334	43.86568	2	1	06/10/2012	2233	1	1	06/10/2012	2233	1	1	0
1275468	26/10/1976	Ulcer	Unknown	14/06/2013			3663	>=25	1	1	0				0			1	0	14/06/2013	0	0	0			0	0	0
1303551	29/12/2003	Ulcer	>10Km	03/11/2008			485	0-<5	0	1	0				0			1	0	03/11/2008	0	0	0			0	0	0
1303719	19/07/1977	Ulcer	Unknown	26/08/2015			3810	>=25	1	1	0				0			1	0	26/08/2015	0	0	0			0	0	0
1317540	07/11/1965	Ulcer	Unknown	21/04/2013			4745	>=25	1	1	0				0			1	0	21/04/2013	0	0	0			0	0	0
1344211	20/04/1971	Ulcer	Unknown	02/11/2012			4154	>=25	1	1	0				0			1	0	02/11/2012	0	0	0			0	0	0
1350126	10/06/2009	Yaws	>10Km	24/01/2012	32	1:32 to 1:64	262	0-<5	1	1	1	Primary	24/01/2012	01/06/2016	1	0	52.27933	1	0	24/01/2012	0	1	0	24/01/2012	0	0	0	0
1353028	26/07/2002	Ulcer	>10Km	09/09/2013			1113	5-<15	1	1	0				0			1	0	09/09/2013	0	0	0			0	0	0
1376341	17/05/2011	Yaws	<5Km	22/04/2014	32	1:32 to 1:64	293	0-<5	1	1	1	Primary	22/04/2014	01/06/2016	1	0	25.33571	1	0	22/04/2014	0	1	0	22/04/2014	0	0	0	0
1386499	07/05/1999	Yaws	<5Km	26/05/2013	64	1:32 to 1:64	1405	5-<15	1	1	1	Primary	26/05/2013	01/06/2016	1	0	36.2348	1	0	26/05/2013	0	1	0	26/05/2013	0	0	0	0
1448397	10/09/2001	Yaws	>10Km	31/10/2014	64	1:32 to 1:64	1314	5-<15	0	1	1	Primary	31/10/2014	01/06/2016	1	0	19.02874	1	0	31/10/2014	0	1	0	31/10/2014	0	0	0	0
1500864	01/01/2006	Yaws	<5Km	30/07/2014	256	1:128 to 1:512	858	5-<15	0	1	1	Primary	30/07/2014	01/06/2016	1	0	22.08796	1	0	30/07/2014	0	1	0	30/07/2014	0	0	0	0
1507253	01/01/1999	Ulcer	Unknown	11/12/2011			1294	5-<15	0	1	0				0			1	0	11/12/2011	0	0	0			0	0	0
1525226	11/01/2006	Ulcer	Unknown	13/01/2012			601	5-<15	0	1	0				0			1	0	13/01/2012	0	0	0			0	0	0
1602071	07/10/1975	Ulcer	>10Km	25/06/2005			2972	>=25	1	1	0				0			1	0	25/06/2005	0	0	0			0	0	0
1634052	15/06/1999	Ulcer	Unknown	01/12/2009			1047	5-<15	0	1	0				0			1	0	01/12/2009	0	0	0			0	0	0
1634052	15/06/1999	Ulcer	Unknown	02/04/2010			1080	5-<15	0	1	0				0			2	1	01/12/2009	402	0	0			1	0	0
1634052	15/06/1999	Ulcer	Unknown	22/12/2011			1252	5-<15	0	1	0				0			3	2	02/04/2010	2069	0	0			2	0	0
1637848	29/11/2006	Yaws	5-10Km	17/11/2011	NR		497	0-<5	1	1	0				0			1	0	17/11/2011	0	0	0			0	0	0
1640975	08/07/1998	Ulcer	5-10Km	25/07/2005			705	5-<15	1	1	0				0			1	0	25/07/2005	0	0	0			0	0	0
1642587	24/05/2000	Ulcer	<5Km	09/04/2008			788	5-<15	1	1	0				0			1	0	09/04/2008	0	0	0			0	0	0
1655034	12/01/1963	Ulcer	<5Km	25/08/2010			4762	>=25	1	1	0				0			1	0	25/08/2010	0	0	0			0	0	0
1665855	01/01/1996	Yaws	<5Km	15/06/2011	64	1:32 to 1:64	1545	15-<25	1	1	1	Primary	15/06/2011	01/06/2016	1	0	59.62464	1	0	15/06/2011	0	1	0	15/06/2011	0	0	0	0
1670015	25/02/2007	Yaws	>10Km	22/08/2011	32	1:32 to 1:64	449	0-<5	0	1	1	Primary	22/08/2011	01/06/2016	1	0	57.38439	1	0	22/08/2011	0	1	0	22/08/2011	0	0	0	0
1671608	20/04/2005	Ulcer	Unknown	03/04/2009			395	0-<5	1	1	0				0			1	0	03/04/2009	0	0	0			0	0	0
1708043	05/02/2005	Ulcer	Unknown	11/05/2010			526	5-<15	1	1	0				0			1	0	11/05/2010	0	0	0			0	0	0
1722743	01/01/1997	Yaws	>10Km	28/08/2006	ND		966	5-<15	1	0	0				0			0	0			0	0			0	0	0
1723096	16/10/2002	Ulcer	>10Km	13/05/2014			1157	5-<15	0	1	0		05/09/2014		0			1	0	13/05/2014	0	0	0			0	0	0
1723096	16/10/2002	Yaws	>10Km	05/09/2014	8	1:08 to 1:16	1189	5-<15	0	1	1	Primary	05/09/2014	01/06/2016	1	0	20.86642	2	1	13/05/2014	379	1	0	05/09/2014	0	1	0	0
1784926	27/09/1984	Yaws	<5Km	16/12/2005	32	1:32 to 1:64	2122	15-<25	1	1	1	Primary	16/12/2005	01/06/2016	1	0	125.6397	1	0	16/12/2005	0	1	0	16/12/2005	0	0	0	0
1785663	13/09/2004	Yaws	5-10Km	28/04/2008	32	1:32 to 1:64	362	0-<5	0	1	1	Primary	28/04/2008	01/06/2016	1	0	97.21474	1	0	28/04/2008	0	1	0	28/04/2008	0	0	0	0
1785663	13/09/2004	Ulcer	5-10Km	23/06/2009			478	0-<5	0	1	0		28/04/2008	01/06/2016	1	1384756	97.21474	2	1	28/04/2008	1385	1	1	28/04/2008	1385	1	1	0
1790981	03/10/1982	Yaws	<5Km	05/05/2006	16	1:08 to 1:16	2359	15-<25	1	1	1	Primary	05/05/2006	01/06/2016	1	0	121.0379	1	0	05/05/2006	0	1	0	05/05/2006	0	0	0	0
1792425	30/12/1998	Ulcer	>10Km	11/10/2014			1578	15-<25	0	1	0				0			1	0	11/10/2014	0	0	0			0	0	0
1794177	15/07/1997	Ulcer	<5Km	30/11/2005			838	5-<15	1	1	0				0			1	0	30/11/2005	0	0	0			0	0	0
1821046	01/03/1978	Ulcer	<5Km	16/01/2011			3288	>=25	1	1	0				0			1	0	16/01/2011	0	0	0			0	0	0
1821046	01/03/1978	Ulcer	<5Km	24/04/2015			3715	>=25	1	1	0				0			2	1	16/01/2011	5127	0	0			1	0	0
1841469	29/07/2005	Ulcer	<5Km	13/05/2011			579	5-<15	1	1	0				0			1	0	13/05/2011	0	0	0			0	0	0
1841469	29/07/2005	Ulcer	<5Km	02/05/2013			776	5-<15	1	1	0				0			2	1	13/05/2011	2368	0	0			1	0	0
1842015	11/12/1996	Ulcer	<5Km	14/12/2012			1601	15-<25	0	1	0				0			1	0	14/12/2012	0	0	0			0	0	0
1852718	19/08/1964	Ulcer	Unknown	28/04/2016			5169	>=25	1	1	0				0			1	0	28/04/2016	0	0	0			0	0	0
1854906	06/05/2008	Ulcer	>10Km	07/08/2014			625	5-<15	0	1	0				0			1	0	07/08/2014	0	0	0			0	0	0
1858208	01/07/2004	Yaws	<5Km	15/09/2008	128	1:128 to 1:512	421	0-<5	1	1	1	Primary	15/09/2008	01/06/2016	1	0	92.60825	1	0	15/09/2008	0	1	0	15/09/2008	0	0	0	0
1858208	01/07/2004	Ulcer	<5Km	28/08/2013			916	5-<15	1	1	0		15/09/2008	01/06/2016	1	5947229	92.60825	2	1	15/09/2008	5947	1	1	15/09/2008	5947	1	1	0
1892629	23/02/2005	Yaws	5-10Km	01/07/2010	16	1:08 to 1:16	535	5-<15	0	1	1	Primary	01/07/2010	01/06/2016	1	0	71.09776	1	0	01/07/2010	0	1	0	01/07/2010	0	0	0	0
1902386	01/12/2003	Yaws	<5Km	28/11/2014	32	1:32 to 1:64	1099	5-<15	1	1	1	Primary	28/11/2014	01/06/2016	1	0	18.10466	1	0	28/11/2014	0	1	0	28/11/2014	0	0	0	0
1912536	11/12/1959	Ulcer	Unknown	29/08/2009			4972	>=25	1	1	0				0			1	0	29/08/2009	0	0	0			0	0	0
1930998	18/04/1977	Ulcer	5-10Km	21/06/2013			3618	>=25	0	1	0				0			1	0	21/06/2013	0	0	0			0	0	0
1943193	01/01/2003	Yaws	5-10Km	26/08/2009	16	1:08 to 1:16	665	5-<15	1	1	1	Primary	26/08/2009	01/06/2016	1	0	81.26808	1	0	26/08/2009	0	1	0	26/08/2009	0	0	0	0
1943193	01/01/2003	Yaws	5-10Km	01/12/2010	32	1:32 to 1:64	792	5-<15	1	1	1	First reinfection	26/08/2009	01/06/2016	1	1520056	81.26808	2	1	26/08/2009	1520	2	1	26/08/2009	1520	1	1	0
1943649	25/12/1995	Ulcer	<5Km	18/02/2006			1015	5-<15	0	1	0				0			1	0	18/02/2006	0	0	0			0	0	0
1967284	08/08/1980	Ulcer	Unknown	16/02/2012			3153	>=25	0	1	0				0			1	0	16/02/2012	0	0	0			0	0	0
1989454	03/03/1992	Ulcer	5-10Km	03/01/2007			1484	5-<15	1	1	0				0			1	0	03/01/2007	0	0	0			0	0	0
1993484	19/05/2009	Ulcer	Unknown	03/07/2011			212	0-<5	1	1	0		04/09/2011		0			1	0	03/07/2011	0	0	0			0	0	0
1993484	19/05/2009	Yaws	Unknown	04/09/2011	64	1:32 to 1:64	230	0-<5	1	1	1	Primary	04/09/2011	01/06/2016	1	0	56.95724	2	1	03/07/2011	207	1	0	04/09/2011	0	1	0	0
1996107	10/01/1976	Ulcer	>10Km	02/03/2011			3514	>=25	1	1	0				0			1	0	02/03/2011	0	0	0			0	0	0
2001046	14/02/1980	Ulcer	5-10Km	11/02/2011			3099	>=25	1	1	0				0			1	0	11/02/2011	0	0	0			0	0	0
2010314	09/09/1959	Ulcer	Unknown	23/05/2012			5270	>=25	1	1	0				0			1	0	23/05/2012	0	0	0			0	0	0
2028295	31/12/2000	Ulcer	<5Km	18/02/2008			713	5-<15	0	1	0				0			1	0	18/02/2008	0	0	0			0	0	0
2030124	04/06/2002	Ulcer	<5Km	13/09/2010			828	5-<15	0	1	0				0			1	0	13/09/2010	0	0	0			0	0	0
2038361		Ulcer	<5Km	12/08/2010					1	0	0				0			0	0			0	0			0	0	0
2038361		Ulcer	<5Km	27/02/2012					1	0	0				0			0	0			0	0			0	0	0
2061051	23/12/1995	Yaws	<5Km	19/03/2008	32	1:32 to 1:64	1224	5-<15	1	1	1	Primary	19/03/2008	01/06/2016	1	0	98.53646	1	0	19/03/2008	0	1	0	19/03/2008	0	0	0	0
2061051	23/12/1995	Yaws	<5Km	08/03/2010	16	1:08 to 1:16	1421	5-<15	1	1	1	First reinfection	19/03/2008	01/06/2016	1	2365827	98.53646	2	1	19/03/2008	2366	2	1	19/03/2008	2366	1	1	0
2075426	01/01/1954	Ulcer - Diabetic	>10Km	10/06/2010			5644	>=25	1	0	0				0			0	0			0	0			0	0	0
2075426	01/01/1954	Ulcer - Diabetic	>10Km	08/07/2012			5852	>=25	1	0	0				0			0	0			0	0			0	0	0
2075426	01/01/1954	Ulcer - Diabetic	>10Km	11/12/2012			5894	>=25	1	0	0				0			0	0			0	0			0	0	0
2075426	01/01/1954	Ulcer - Diabetic	>10Km	06/08/2014			6060	>=25	1	0	0				0			0	0			0	0			0	0	0
2075426	01/01/1954	Ulcer - Diabetic	>10Km	09/12/2015			6194	>=25	1	0	0				0			0	0			0	0			0	0	0
2100428	16/12/2009	Ulcer	<5Km	18/02/2013			318	0-<5	1	1	0				0			1	0	18/02/2013	0	0	0			0	0	0
2119534	27/09/1987	Ulcer	5-10Km	27/02/2015			2742	>=25	1	1	0				0			1	0	27/02/2015	0	0	0			0	0	0
2137215	01/08/2005	Yaws	<5Km	08/03/2014	64	1:32 to 1:64	860	5-<15	1	1	1	Primary	08/03/2014	01/06/2016	1	0	26.8238	1	0	08/03/2014	0	1	0	08/03/2014	0	0	0	0
2147298	21/05/2004	Ulcer	>10Km	15/11/2008			449	0-<5	0	1	0				0			1	0	15/11/2008	0	0	0			0	0	0
2161806	09/09/1960	Ulcer	Unknown	29/09/2013			5306	>=25	1	1	0				0			1	0	29/09/2013	0	0	0			0	0	0
2200398	01/01/1987	Ulcer	<5Km	17/11/2011			2488	15-<25	1	1	0				0			1	0	17/11/2011	0	0	0			0	0	0
2224942	19/09/1979	Ulcer	5-10Km	29/06/2005			2578	>=25	1	1	0				0			1	0	29/06/2005	0	0	0			0	0	0
2224942	19/09/1979	Ulcer	5-10Km	12/02/2011			3140	>=25	1	1	0				0			2	1	29/06/2005	6757	0	0			1	0	0
2287084		Yaws	Unknown	15/08/2012	32	1:32 to 1:64			1	0	0				0			0	0			0	0			0	0	0
2289045	01/01/1958	Ulcer	Unknown	02/07/2012			5450	>=25	1	1	0				0			1	0	02/07/2012	0	0	0			0	0	0
2293340	01/01/1973	Ulcer	Unknown	10/02/2016			4311	>=25	1	1	0				0			1	0	10/02/2016	0	0	0			0	0	0
2309135	06/07/1980	Ulcer	5-10Km	04/03/2011			3066	>=25	1	1	0				0			1	0	04/03/2011	0	0	0			0	0	0
2310088	01/01/2000	Yaws	5-10Km	07/09/2011	8	1:08 to 1:16	1168	5-<15	1	1	1	Primary	07/09/2011	01/06/2016	1	0	56.85291	1	0	07/09/2011	0	1	0	07/09/2011	0	0	0	0
2379075	06/08/1987	Ulcer	<5Km	19/10/2014			2720	>=25	1	1	0				0			1	0	19/10/2014	0	0	0			0	0	0
2389606	28/04/1968	Ulcer	<5Km	17/06/2012			4414	>=25	0	1	0				0			1	0	17/06/2012	0	0	0			0	0	0
2389606	28/04/1968	Ulcer	<5Km	10/09/2013			4537	>=25	0	1	0				0			2	1	17/06/2012	1481	0	0			1	0	0
2394211	06/06/2001	Ulcer	<5Km	23/02/2007			572	5-<15	0	1	0		15/06/2015		0			1	0	23/02/2007	0	0	0			0	0	0
2394211	06/06/2001	Yaws	<5Km	15/06/2015	8	1:08 to 1:16	1403	5-<15	0	1	1	Primary	15/06/2015	01/06/2016	1	0	11.55519	2	1	23/02/2007	9981	1	0	15/06/2015	0	1	0	0
2401883	22/11/1943	Ulcer	Unknown	07/12/2006			6304	>=25	1	1	0				0			1	0	07/12/2006	0	0	0			0	0	0
2410893	01/01/1970	Ulcer	>10Km	10/05/2008			3835	>=25	1	1	0				0			1	0	10/05/2008	0	0	0			0	0	0
2411884	10/10/1973	Ulcer	Unknown	15/04/2014			4051	>=25	0	1	0				0			1	0	15/04/2014	0	0	0			0	0	0
2434561	12/04/2005	Ulcer	5-10Km	08/11/2007			257	0-<5	1	1	0				0			1	0	08/11/2007	0	0	0			0	0	0
2461714	01/01/1997	Ulcer	Unknown	10/12/2007			1094	5-<15	0	1	0				0			1	0	10/12/2007	0	0	0			0	0	0
2468748	25/06/2008	Ulcer	<5Km	17/12/2012			448	0-<5	0	1	0				0			1	0	17/12/2012	0	0	0			0	0	0
2469966	20/09/1999	Ulcer	<5Km	25/07/2006			685	5-<15	0	1	0				0			1	0	25/07/2006	0	0	0			0	0	0
2469966	20/09/1999	Ulcer	<5Km	09/05/2007			763	5-<15	0	1	0				0			2	1	25/07/2006	947	0	0			1	0	0
2480697	15/08/1968	Ulcer	Unknown	03/07/2007			3888	>=25	0	1	0				0			1	0	03/07/2007	0	0	0			0	0	0
2494192	21/05/1959	Ulcer	Unknown	19/12/2008			4958	>=25	1	1	0				0			1	0	19/12/2008	0	0	0			0	0	0
2517791	04/07/2002	Yaws	Unknown	05/05/2011	32	1:32 to 1:64	884	5-<15	0	1	1	Primary	05/05/2011	01/06/2016	1	0	60.96299	1	0	05/05/2011	0	1	0	05/05/2011	0	0	0	0
2524200	01/01/1979	Ulcer	>10Km	26/01/2013			3407	>=25	0	1	0				0			1	0	26/01/2013	0	0	0			0	0	0
2571266	01/08/1978	Ulcer	<5Km	18/08/2011			3305	>=25	1	1	0				0			1	0	18/08/2011	0	0	0			0	0	0
2575975	03/02/2003	Ulcer	5-10Km	30/01/2007			399	0-<5	1	1	0				0			1	0	30/01/2007	0	0	0			0	0	0
2612379	27/07/1983	Ulcer	<5Km	02/01/2007			2344	15-<25	0	1	0				0			1	0	02/01/2007	0	0	0			0	0	0
2613642	30/03/2002	Yaws	Unknown	07/04/2009	NR		702	5-<15	1	1	0				0			1	0	07/04/2009	0	0	0			0	0	0
2649408	03/05/2011	Ulcer	5-10Km	19/10/2015			446	0-<5	1	1	0				0			1	0	19/10/2015	0	0	0			0	0	0
2651080	01/01/2002	Ulcer	5-10Km	17/05/2014			1237	5-<15	1	1	0				0			1	0	17/05/2014	0	0	0			0	0	0
2652471	14/03/1994	Yaws	>10Km	03/01/2016	ND		2181	15-<25	1	0	0				0			0	0			0	0			0	0	0
2658505	07/04/1988	Ulcer	Unknown	05/12/2012			2466	15-<25	1	1	0				0			1	0	05/12/2012	0	0	0			0	0	0
2658505	07/04/1988	Ulcer	Unknown	28/03/2014			2597	>=25	1	1	0				0			2	1	05/12/2012	1573	0	0			1	0	0
2658505	07/04/1988	Ulcer	Unknown	03/02/2015			2683	>=25	1	1	0				0			3	2	28/03/2014	1026	0	0			2	0	0
2680559	07/09/2005	Yaws	5-10Km	17/01/2009	ND		336	0-<5	1	0	0				0			0	0			0	0			0	0	0
2691986	01/01/1969	Ulcer	Unknown	06/07/2011			4251	>=25	1	1	0				0			1	0	06/07/2011	0	0	0			0	0	0
2708702	23/03/1994	Ulcer	<5Km	25/08/2005			1143	5-<15	0	1	0				0			1	0	25/08/2005	0	0	0			0	0	0
2708702	23/03/1994	Ulcer	<5Km	17/11/2007			1365	5-<15	0	1	0				0			2	1	25/08/2005	2678	0	0			1	0	0
2714515		Yaws	>10Km	13/11/2006	16	1:08 to 1:16			0	0	0				0			0	0			0	0			0	0	0
2717541	01/01/1945	Ulcer	Unknown	30/08/2013			6866	>=25	1	1	0				0			1	0	30/08/2013	0	0	0			0	0	0
2767353	02/07/2011	Yaws	<5Km	14/12/2015	128	1:128 to 1:512	445	0-<5	1	1	1	Primary	14/12/2015	01/06/2016	1	0	5.576898	1	0	14/12/2015	0	1	0	14/12/2015	0	0	0	0
2769271	12/06/1991	Yaws	Unknown	07/03/2014	2	1:32 to 1:64	2274	15-<25	0	1	0				0			1	0	07/03/2014	0	0	0			0	0	0
2769846	11/06/1983	Ulcer	>10Km	29/04/2014			3088	>=25	0	1	0				0			1	0	29/04/2014	0	0	0			0	0	0
2809503	01/01/1978	Ulcer	<5Km	27/06/2014			3649	>=25	1	1	0				0			1	0	27/06/2014	0	0	0			0	0	0
2821183	01/02/1969	Ulcer	>10Km	07/12/2013			4485	>=25	1	1	0				0			1	0	07/12/2013	0	0	0			0	0	0
2844114	22/06/2008	Ulcer	<5Km	11/05/2011			288	0-<5	1	1	0				0			1	0	11/05/2011	0	0	0			0	0	0
2844114	22/06/2008	Ulcer	<5Km	04/12/2011			345	0-<5	1	1	0				0			2	1	11/05/2011	681	0	0			1	0	0
2844114	22/06/2008	Ulcer	<5Km	13/12/2012			448	0-<5	1	1	0				0			3	2	04/12/2011	1234	0	0			2	0	0
2851163	01/01/1972	Ulcer	Unknown	15/03/2006			3420	>=25	1	1	0				0			1	0	15/03/2006	0	0	0			0	0	0
2867770	17/07/1951	Ulcer - Diabetic	Unknown	11/04/2005			5374	>=25	1	0	0				0			0	0			0	0			0	0	0
2867770	17/07/1951	Ulcer - Diabetic	Unknown	11/11/2007			5632	>=25	1	0	0				0			0	0			0	0			0	0	0
2871048	02/04/1992	Ulcer	Unknown	13/11/2007			1562	15-<25	1	1	0				0			1	0	13/11/2007	0	0	0			0	0	0
2872007	21/07/1959	Ulcer	Unknown	21/05/2012			5284	>=25	1	1	0				0			1	0	21/05/2012	0	0	0			0	0	0
2872007	21/07/1959	Ulcer	Unknown	13/10/2012			5323	>=25	1	1	0				0			2	1	21/05/2012	476	0	0			1	0	0
2872007	21/07/1959	Ulcer	Unknown	10/06/2013			5389	>=25	1	1	0				0			3	2	13/10/2012	790	0	0			2	0	0
2886292	23/04/2009	Yaws	<5Km	24/03/2012	64	1:32 to 1:64	292	0-<5	1	1	1	Primary	24/03/2012	01/06/2016	1	0	50.3071	1	0	24/03/2012	0	1	0	24/03/2012	0	0	0	0
2891469	01/01/1996	Yaws	<5Km	28/08/2014	256	1:128 to 1:512	1866	15-<25	0	1	1	Primary	28/08/2014	01/06/2016	1	0	21.12613	1	0	28/08/2014	0	1	0	28/08/2014	0	0	0	0
2952292	01/01/1995	Yaws	<5Km	14/05/2007	16	1:08 to 1:16	1237	5-<15	0	1	1	Primary	14/05/2007	01/06/2016	1	0	108.7371	1	0	14/05/2007	0	1	0	14/05/2007	0	0	0	0
2952292	01/01/1995	Yaws	<5Km	12/09/2008	32	1:32 to 1:64	1370	5-<15	0	1	1	First reinfection	14/05/2007	01/06/2016	1	1602306	108.7371	2	1	14/05/2007	1602	2	1	14/05/2007	1602	1	1	0
2952292	01/01/1995	Ulcer	<5Km	09/08/2009			1461	5-<15	0	1	0		14/05/2007	01/06/2016	1	2691503	108.7371	3	2	12/09/2008	1089	2	2	12/09/2008	1089	2	>=2	1
2971372	01/01/1995	Yaws	Unknown	22/09/2009	16	1:08 to 1:16	1473	5-<15	0	1	1	Primary	22/09/2009	01/06/2016	1	0	80.37521	1	0	22/09/2009	0	1	0	22/09/2009	0	0	0	0
2971457	08/10/1982	Yaws	5-10Km	19/12/2007	ND		2520	>=25	1	0	0				0			0	0			0	0			0	0	0
3001612	10/12/2007	Ulcer	5-10Km	03/12/2009			198	0-<5	1	1	0				0			1	0	03/12/2009	0	0	0			0	0	0
3020183	09/12/1985	Ulcer	5-10Km	18/12/2008			2303	15-<25	0	1	0				0			1	0	18/12/2008	0	0	0			0	0	0
3040099	05/10/1992	Ulcer	Unknown	22/07/2010			1779	15-<25	1	1	0				0			1	0	22/07/2010	0	0	0			0	0	0
3099517	12/06/1989	Ulcer	>10Km	18/08/2006			1718	15-<25	0	1	0				0			1	0	18/08/2006	0	0	0			0	0	0
3118187	12/02/2000	Yaws	>10Km	13/08/2007	32	1:32 to 1:64	750	5-<15	0	1	1	Primary	13/08/2007	01/06/2016	1	0	105.7432	1	0	13/08/2007	0	1	0	13/08/2007	0	0	0	0
3118187	12/02/2000	Yaws	>10Km	15/06/2009	32	1:32 to 1:64	934	5-<15	0	1	1	First reinfection	13/08/2007	01/06/2016	1	2210929	105.7432	2	1	13/08/2007	2211	2	1	13/08/2007	2211	1	1	0
3144350	31/01/2001	Yaws	Unknown	15/02/2011	128	1:128 to 1:512	1004	5-<15	0	1	1	Primary	15/02/2011	01/06/2016	1	0	63.56939	1	0	15/02/2011	0	1	0	15/02/2011	0	0	0	0
3146377		Yaws	<5Km	08/06/2008	16	1:08 to 1:16			1	0	0				0			0	0			0	0			0	0	0
3153814	01/01/1984	Ulcer	<5Km	16/03/2013			2921	>=25	0	1	0				0			1	0	16/03/2013	0	0	0			0	0	0
3177622	11/04/1971	Ulcer	Unknown	13/05/2012			4109	>=25	1	1	0				0			1	0	13/05/2012	0	0	0			0	0	0
3177622	11/04/1971	Ulcer	Unknown	31/10/2012			4156	>=25	1	1	0				0			2	1	13/05/2012	563	0	0			1	0	0
3177622	11/04/1971	Ulcer	Unknown	08/05/2015			4407	>=25	1	1	0				0			3	2	31/10/2012	3022	0	0			2	0	0
3183135	09/05/1978	Ulcer	Unknown	20/08/2009			3128	>=25	1	1	0				0			1	0	20/08/2009	0	0	0			0	0	0
3189500	16/01/1976	Ulcer	<5Km	11/12/2011			3590	>=25	1	1	0				0			1	0	11/12/2011	0	0	0			0	0	0
3189500	16/01/1976	Ulcer	<5Km	15/06/2012			3642	>=25	1	1	0				0			2	1	11/12/2011	617	0	0			1	0	0
3189500	16/01/1976	Ulcer	<5Km	14/01/2014			3800	>=25	1	1	0				0			3	2	15/06/2012	1901	0	0			2	0	0
3207046	01/11/1985	Ulcer	Unknown	07/02/2013			2727	>=25	1	1	0				0			1	0	07/02/2013	0	0	0			0	0	0
3229615	29/03/2004	Yaws	5-10Km	18/02/2013	8	1:08 to 1:16	889	5-<15	0	1	1	Primary	18/02/2013	01/06/2016	1	0	39.41694	1	0	18/02/2013	0	1	0	18/02/2013	0	0	0	0
3254482	29/10/1999	Yaws	Unknown	20/03/2006	32	1:32 to 1:64	639	5-<15	0	1	1	Primary	20/03/2006	01/06/2016	1	0	122.5463	1	0	20/03/2006	0	1	0	20/03/2006	0	0	0	0
3261382	06/03/1981	Ulcer	<5Km	31/01/2015			3391	>=25	1	1	0				0			1	0	31/01/2015	0	0	0			0	0	0
3294506	24/08/1992	Ulcer	5-10Km	15/03/2013			2056	15-<25	0	1	0				0			1	0	15/03/2013	0	0	0			0	0	0
3338761	05/05/1984	Ulcer	Unknown	21/09/2013			2938	>=25	1	1	0				0			1	0	21/09/2013	0	0	0			0	0	0
3364715	01/01/1985	Ulcer	Unknown	24/08/2010			2564	>=25	0	1	0				0			1	0	24/08/2010	0	0	0			0	0	0
3386682	27/07/2004	Yaws	>10Km	30/10/2010	128	1:128 to 1:512	626	5-<15	1	1	1	Primary	30/10/2010	01/06/2016	1	0	67.11488	1	0	30/10/2010	0	1	0	30/10/2010	0	0	0	0
3390462	15/02/2001	Ulcer	<5Km	17/08/2006			550	5-<15	1	1	0				0			1	0	17/08/2006	0	0	0			0	0	0
3402943	10/01/1962	Ulcer	Unknown	31/05/2005			4339	>=25	1	1	0				0			1	0	31/05/2005	0	0	0			0	0	0
3402943	10/01/1962	Ulcer	Unknown	20/03/2006			4419	>=25	1	1	0				0			2	1	31/05/2005	964	0	0			1	0	0
3421734	04/04/1980	Ulcer	Unknown	09/08/2012			3235	>=25	1	1	0				0			1	0	09/08/2012	0	0	0			0	0	0
3455217	27/12/1970	Ulcer	5-10Km	11/08/2008			3762	>=25	1	1	0				0			1	0	11/08/2008	0	0	0			0	0	0
3482548	13/01/2008	Ulcer	Unknown	21/04/2016			827	5-<15	0	1	0				0			1	0	21/04/2016	0	0	0			0	0	0
3520200	01/01/1992	Yaws	>10Km	30/06/2007	32	1:32 to 1:64	1549	15-<25	1	1	1	Primary	30/06/2007	01/06/2016	1	0	107.1891	1	0	30/06/2007	0	1	0	30/06/2007	0	0	0	0
3526793	31/07/2002	Ulcer	5-10Km	08/12/2007			536	5-<15	0	1	0		17/05/2008		0			1	0	08/12/2007	0	0	0			0	0	0
3526793	31/07/2002	Yaws	5-10Km	17/05/2008	64	1:32 to 1:64	580	5-<15	0	1	1	Primary	17/05/2008	01/06/2016	1	0	96.595	2	1	08/12/2007	530	1	0	17/05/2008	0	1	0	0
3527233	01/01/1965	Ulcer	>10Km	23/12/2010			4598	>=25	0	1	0				0			1	0	23/12/2010	0	0	0			0	0	0
3527233	01/01/1965	Ulcer	>10Km	07/04/2011			4626	>=25	0	1	0				0			2	1	23/12/2010	346	0	0			1	0	0
3567873	23/05/1999	Yaws	<5Km	28/09/2006	16	1:08 to 1:16	735	5-<15	1	1	1	Primary	28/09/2006	01/06/2016	1	0	116.2368	1	0	28/09/2006	0	1	0	28/09/2006	0	0	0	0
3570483	01/01/1992	Ulcer	<5Km	03/09/2005			1367	5-<15	0	1	0				0			1	0	03/09/2005	0	0	0			0	0	0
3570483	01/01/1992	Ulcer	<5Km	14/04/2006			1428	5-<15	0	1	0				0			2	1	03/09/2005	733	0	0			1	0	0
3572663	01/01/1990	Yaws	<5Km	02/12/2011	16	1:08 to 1:16	2192	15-<25	1	1	1	Primary	02/12/2011	01/06/2016	1	0	54.02622	1	0	02/12/2011	0	1	0	02/12/2011	0	0	0	0
3586658	01/01/1986	Ulcer	>10Km	14/09/2006			2070	15-<25	1	1	0				0			1	0	14/09/2006	0	0	0			0	0	0
3586658	01/01/1986	Ulcer	>10Km	23/11/2008			2289	15-<25	1	1	0				0			2	1	14/09/2006	2634	0	0			1	0	0
3595338	23/03/1990	Ulcer	Unknown	11/12/2011			2172	15-<25	0	1	0				0			1	0	11/12/2011	0	0	0			0	0	0
3598911	13/10/2000	Yaws	<5Km	12/06/2009	64	1:32 to 1:64	866	5-<15	0	1	1	Primary	12/06/2009	01/06/2016	1	0	83.73415	1	0	12/06/2009	0	1	0	12/06/2009	0	0	0	0
3598911	13/10/2000	Ulcer	<5Km	07/04/2015			1448	5-<15	0	1	0		12/06/2009	01/06/2016	1	6989585	83.73415	2	1	12/06/2009	6990	1	1	12/06/2009	6990	1	1	0
3602803	01/01/1990	Ulcer	Unknown	29/10/2011			2182	15-<25	1	1	0				0			1	0	29/10/2011	0	0	0			0	0	0
3629876	06/07/2008	Ulcer	>10Km	31/07/2015			707	5-<15	0	1	0				0			1	0	31/07/2015	0	0	0			0	0	0
3639442	01/01/1998	Yaws	>10Km	03/04/2010	16	1:08 to 1:16	1225	5-<15	1	1	1	Primary	03/04/2010	01/06/2016	1	0	74.03224	1	0	03/04/2010	0	1	0	03/04/2010	0	0	0	0
3647900	07/10/1994	Ulcer	<5Km	04/02/2006			1133	5-<15	1	1	0				0			1	0	04/02/2006	0	0	0			0	0	0
3658964	01/01/2008	Yaws	5-10Km	08/03/2012	ND		418	0-<5	1	0	0				0			0	0			0	0			0	0	0
3674149	28/06/2002	Ulcer	>10Km	18/02/2010			765	5-<15	1	1	0				0			1	0	18/02/2010	0	0	0			0	0	0
3674149	28/06/2002	Ulcer	>10Km	04/07/2015			1302	5-<15	1	1	0				0			2	1	18/02/2010	6454	0	0			1	0	0
3678332	20/04/1987	Ulcer	Unknown	14/11/2015			2857	>=25	1	1	0				0			1	0	14/11/2015	0	0	0			0	0	0
3711903	01/04/2002	Ulcer	>10Km	15/08/2011			937	5-<15	1	1	0				0			1	0	15/08/2011	0	0	0			0	0	0
3715729	01/01/2000	Ulcer	Unknown	08/01/2013			1302	5-<15	1	1	0				0			1	0	08/01/2013	0	0	0			0	0	0
3730097	04/11/2004	Ulcer	>10Km	09/12/2006			210	0-<5	1	1	0				0			1	0	09/12/2006	0	0	0			0	0	0
3754657	03/09/1986	Ulcer	5-10Km	11/01/2012			2536	>=25	0	1	0				0			1	0	11/01/2012	0	0	0			0	0	0
3774449	27/02/2006	Ulcer	<5Km	30/08/2011			550	5-<15	0	1	0				0			1	0	30/08/2011	0	0	0			0	0	0
3775771	01/01/2006	Ulcer	Unknown	29/02/2012			616	5-<15	1	1	0				0			1	0	29/02/2012	0	0	0			0	0	0
3778253	26/04/1978	Ulcer	5-10Km	12/12/2015			3763	>=25	1	1	0				0			1	0	12/12/2015	0	0	0			0	0	0
3807486	07/07/1981	Ulcer	Unknown	24/09/2015			3422	>=25	1	1	0				0			1	0	24/09/2015	0	0	0			0	0	0
3836294	19/10/1958	Ulcer	Unknown	12/09/2006			4790	>=25	1	1	0				0			1	0	12/09/2006	0	0	0			0	0	0
3864986	01/01/2000	Ulcer	<5Km	25/11/2005			590	5-<15	1	1	0				0			1	0	25/11/2005	0	0	0			0	0	0
3869012	01/01/1984	Ulcer	Unknown	29/09/2013			2975	>=25	1	1	0				0			1	0	29/09/2013	0	0	0			0	0	0
3869012	01/01/1984	Ulcer	Unknown	27/02/2014			3016	>=25	1	1	0				0			2	1	29/09/2013	496	0	0			1	0	0
3878039	01/07/2007	Ulcer	<5Km	09/07/2015			802	5-<15	0	1	0				0			1	0	09/07/2015	0	0	0			0	0	0
3945149	15/11/2004	Ulcer	Unknown	09/11/2006			198	0-<5	0	1	0				0			1	0	09/11/2006	0	0	0			0	0	0
3951585		Ulcer	<5Km	30/04/2007					1	0	0				0			0	0			0	0			0	0	0
3951691	28/07/1972	Ulcer	Unknown	02/11/2012			4027	>=25	1	1	0				0			1	0	02/11/2012	0	0	0			0	0	0
3951691	28/07/1972	Ulcer	Unknown	23/06/2015			4290	>=25	1	1	0				0			2	1	02/11/2012	3168	0	0			1	0	0
3951700	01/01/2008	Ulcer	>10Km	08/07/2011			352	0-<5	0	1	0				0			1	0	08/07/2011	0	0	0			0	0	0
3977857	04/01/1989	Yaws	5-10Km	15/12/2006	16	1:08 to 1:16	1795	15-<25	0	1	1	Primary	15/12/2006	01/06/2016	1	0	113.6683	1	0	15/12/2006	0	1	0	15/12/2006	0	0	0	0
3982673	03/12/1997	Yaws	5-10Km	02/06/2008	NR		1050	5-<15	1	1	0				0			1	0	02/06/2008	0	0	0			0	0	0
3984507		Ulcer	5-10Km	19/02/2006					0	0	0				0			0	0			0	0			0	0	0
4006187	21/07/1979	Ulcer	<5Km	27/10/2005			2627	>=25	1	1	0				0			1	0	27/10/2005	0	0	0			0	0	0
4006187	21/07/1979	Ulcer	<5Km	04/01/2006			2646	>=25	1	1	0				0			2	1	27/10/2005	226	0	0			1	0	0
4006187	21/07/1979	Ulcer	<5Km	29/07/2009			3002	>=25	1	1	0				0			3	2	04/01/2006	4284	0	0			2	0	0
4017995	19/12/2004	Ulcer	<5Km	06/10/2015			1080	5-<15	1	1	0				0			1	0	06/10/2015	0	0	0			0	0	0
4021818	02/06/1990	Ulcer	5-10Km	28/10/2011			2141	15-<25	1	1	0				0			1	0	28/10/2011	0	0	0			0	0	0
4043174	11/12/1986	Ulcer	Unknown	13/09/2012			2576	>=25	1	1	0				0			1	0	13/09/2012	0	0	0			0	0	0
4043174	11/12/1986	Ulcer	Unknown	11/06/2013			2650	>=25	1	1	0				0			2	1	13/09/2012	891	0	0			1	0	0
4045440	01/01/1979	Ulcer	<5Km	29/08/2014			3566	>=25	0	1	0				0			1	0	29/08/2014	0	0	0			0	0	0
4049841	16/02/1998	Yaws	>10Km	12/01/2007	16	1:08 to 1:16	891	5-<15	0	1	1	Primary	12/01/2007	01/06/2016	1	0	112.7437	1	0	12/01/2007	0	1	0	12/01/2007	0	0	0	0
4057951	21/02/1997	Yaws	>10Km	05/08/2010	16	1:08 to 1:16	1345	5-<15	1	1	1	Primary	05/08/2010	01/06/2016	1	0	69.94389	1	0	05/08/2010	0	1	0	05/08/2010	0	0	0	0
4067543	23/06/2010	Ulcer	<5Km	10/10/2015			530	5-<15	1	1	0				0			1	0	10/10/2015	0	0	0			0	0	0
4101030	15/03/1994	Yaws	Unknown	15/01/2010	ND		1584	15-<25	1	0	0				0			0	0			0	0			0	0	0
4106901	04/03/1983	Ulcer	Unknown	20/12/2009			2680	>=25	1	1	0				0			1	0	20/12/2009	0	0	0			0	0	0
4106901	04/03/1983	Ulcer	Unknown	07/04/2010			2709	>=25	1	1	0				0			2	1	20/12/2009	355	0	0			1	0	0
4106901	04/03/1983	Ulcer	Unknown	10/05/2011			2818	>=25	1	1	0				0			3	2	07/04/2010	1310	0	0			2	0	0
4119177	02/08/2014	Ulcer	>10Km	14/01/2016			145	0-<5	1	1	0				0			1	0	14/01/2016	0	0	0			0	0	0
4132571	29/09/1986	Ulcer	<5Km	15/11/2011			2513	>=25	0	1	0				0			1	0	15/11/2011	0	0	0			0	0	0
4155624	01/01/2002	Yaws	>10Km	05/09/2015	16	1:08 to 1:16	1368	5-<15	1	1	1	Primary	05/09/2015	01/06/2016	1	0	8.870853	1	0	05/09/2015	0	1	0	05/09/2015	0	0	0	0
4175663	27/07/1995	Ulcer	<5Km	08/02/2008			1254	5-<15	1	1	0				0			1	0	08/02/2008	0	0	0			0	0	0
4175663	27/07/1995	Ulcer	<5Km	21/06/2010			1490	5-<15	1	1	0				0			2	1	08/02/2008	2843	0	0			1	0	0
4181299	24/10/1964	Ulcer	Unknown	21/07/2010			4574	>=25	1	1	0				0			1	0	21/07/2010	0	0	0			0	0	0
4181299	24/10/1964	Ulcer	Unknown	15/09/2011			4689	>=25	1	1	0				0			2	1	21/07/2010	1384	0	0			1	0	0
4185561	17/04/1970	Ulcer	<5Km	04/03/2013			4288	>=25	0	1	0				0			1	0	04/03/2013	0	0	0			0	0	0
4209152	01/01/1997	Yaws	Unknown	25/11/2008	8	1:08 to 1:16	1190	5-<15	1	1	1	Primary	25/11/2008	01/06/2016	1	0	90.27151	1	0	25/11/2008	0	1	0	25/11/2008	0	0	0	0
4252231		Ulcer	Unknown	26/12/2007					1	0	0				0			0	0			0	0			0	0	0
4258626	15/04/2000	Ulcer	Unknown	09/03/2009			890	5-<15	0	1	0				0			1	0	09/03/2009	0	0	0			0	0	0
4293999	02/07/2004	Ulcer	<5Km	30/10/2012			833	5-<15	1	1	0		08/07/2013		0			1	0	30/10/2012	0	0	0			0	0	0
4293999	02/07/2004	Yaws	<5Km	08/07/2013	32	1:32 to 1:64	902	5-<15	1	1	1	Primary	08/07/2013	01/06/2016	1	0	34.81875	2	1	30/10/2012	825	1	0	08/07/2013	0	1	0	0
4293999	02/07/2004	Yaws	<5Km	04/05/2014	8	1:08 to 1:16	984	5-<15	1	1	0		08/07/2013	01/06/2016	1	9867142	34.81875	3	2	08/07/2013	987	1	1	08/07/2013	987	2	1	0
4293999	02/07/2004	Yaws	<5Km	25/09/2014	128	1:128 to 1:512	1023	5-<15	1	1	1	First reinfection	08/07/2013	01/06/2016	1	1460785	34.81875	4	3	04/05/2014	474	2	1	08/07/2013	1461	>=3	1	0
4300000	26/05/2011	Yaws	<5Km	11/10/2014	ND		338	0-<5	1	0	0				0			0	0			0	0			0	0	0
4320018	05/07/1959	Ulcer	Unknown	14/01/2011			5153	>=25	1	1	0				0			1	0	14/01/2011	0	0	0			0	0	0
4320212	01/01/1988	Ulcer	Unknown	08/01/2013			2502	>=25	1	1	0				0			1	0	08/01/2013	0	0	0			0	0	0
4322692	28/07/2001	Yaws	5-10Km	05/12/2007	32	1:32 to 1:64	636	5-<15	1	1	1	Primary	05/12/2007	01/06/2016	1	0	101.9952	1	0	05/12/2007	0	1	0	05/12/2007	0	0	0	0
4322692	28/07/2001	Yaws	5-10Km	01/01/2011	32	1:32 to 1:64	943	5-<15	1	1	1	First reinfection	05/12/2007	01/06/2016	1	3694122	101.9952	2	1	05/12/2007	3694	2	1	05/12/2007	3694	1	1	0
4322692	28/07/2001	Ulcer	5-10Km	23/05/2016			1482	5-<15	1	1	0		05/12/2007	01/06/2016	1	1017203	101.9952	3	2	01/01/2011	6478	2	2	01/01/2011	6478	2	>=2	1
4330073	09/05/1978	Ulcer	<5Km	12/03/2014			3584	>=25	1	1	0				0			1	0	12/03/2014	0	0	0			0	0	0
4330073	09/05/1978	Yaws	<5Km	17/07/2015	ND		3719	>=25	1	0	0				0			1	1	12/03/2014	1619	0	0			1	0	0
4330539	01/01/2001	Ulcer	<5Km	18/03/2011			1021	5-<15	0	1	0				0			1	0	18/03/2011	0	0	0			0	0	0
4330909	01/01/1971	Ulcer	Unknown	22/06/2012			4147	>=25	0	1	0				0			1	0	22/06/2012	0	0	0			0	0	0
4334075	01/04/1983	Yaws	5-10Km	28/07/2006	128	1:128 to 1:512	2333	15-<25	1	1	1	Primary	28/07/2006	01/06/2016	1	0	118.2677	1	0	28/07/2006	0	1	0	28/07/2006	0	0	0	0
4334075	01/04/1983	Ulcer	5-10Km	18/11/2011			2863	>=25	1	1	0		28/07/2006	01/06/2016	1	6378391	118.2677	2	1	28/07/2006	6378	1	1	28/07/2006	6378	1	1	0
4334075	01/04/1983	Ulcer	5-10Km	01/11/2012			2959	>=25	1	1	0		28/07/2006	01/06/2016	1	7525462	118.2677	3	2	18/11/2011	1147	1	1	28/07/2006	7525	2	1	0
4354413	06/11/1996	Ulcer	5-10Km	13/06/2008			1160	5-<15	1	1	0				0			1	0	13/06/2008	0	0	0			0	0	0
4361414	24/09/1962	Ulcer	Unknown	03/09/2013			5094	>=25	1	1	0				0			1	0	03/09/2013	0	0	0			0	0	0
4361414	24/09/1962	Ulcer	Unknown	28/02/2014			5143	>=25	1	1	0				0			2	1	03/09/2013	584	0	0			1	0	0
4361592	22/06/1999	Ulcer	<5Km	21/02/2015			1567	15-<25	1	1	0				0			1	0	21/02/2015	0	0	0			0	0	0
4377612	19/07/1982	Ulcer	>10Km	27/08/2008			2611	>=25	1	1	0				0			1	0	27/08/2008	0	0	0			0	0	0
4377612	19/07/1982	Ulcer	>10Km	18/10/2014			3225	>=25	1	1	0				0			2	1	27/08/2008	7379	0	0			1	0	0
4377612	19/07/1982	Ulcer	>10Km	12/12/2015			3340	>=25	1	1	0				0			3	2	18/10/2014	1383	0	0			2	0	0
4381184	01/01/1997	Yaws	<5Km	30/12/2010	ND		1399	5-<15	1	0	0				0			0	0			0	0			0	0	0
4395923	01/01/1989	Ulcer	>10Km	05/10/2011			2276	15-<25	1	1	0				0			1	0	05/10/2011	0	0	0			0	0	0
4396991	01/01/1965	Yaws	5-10Km	03/06/2010	32	1:32 to 1:64	4542	>=25	0	1	1	Primary	03/06/2010	01/06/2016	1	0	72.01883	1	0	03/06/2010	0	1	0	03/06/2010	0	0	0	0
4398376	01/01/1996	Ulcer	<5Km	18/10/2008			1280	5-<15	0	1	0				0			1	0	18/10/2008	0	0	0			0	0	0
4428400	12/06/2006	Ulcer	<5Km	10/05/2011			491	0-<5	1	1	0				0			1	0	10/05/2011	0	0	0			0	0	0
4466492	06/09/2004	Ulcer	<5Km	03/01/2008			332	0-<5	1	1	0				0			1	0	03/01/2008	0	0	0			0	0	0
4466492	06/09/2004	Ulcer	<5Km	08/02/2010			543	5-<15	1	1	0				0			2	1	03/01/2008	2525	0	0			1	0	0
4466823	21/05/2000	Yaws	5-10Km	04/09/2010	8	1:08 to 1:16	1029	5-<15	1	1	1	Primary	04/09/2010	01/06/2016	1	0	68.96173	1	0	04/09/2010	0	1	0	04/09/2010	0	0	0	0
4497168	12/12/2002	Yaws	<5Km	12/06/2010	32	1:32 to 1:64	750	5-<15	0	1	1	Primary	12/06/2010	01/06/2016	1	0	71.72795	1	0	12/06/2010	0	1	0	12/06/2010	0	0	0	0
4498673	22/03/1994	Ulcer	Unknown	25/10/2007			1359	5-<15	0	1	0				0			1	0	25/10/2007	0	0	0			0	0	0
4509686	06/01/1992	Ulcer	<5Km	11/08/2006			1460	5-<15	1	1	0				0			1	0	11/08/2006	0	0	0			0	0	0
4509686	06/01/1992	Ulcer	<5Km	10/07/2015			2351	15-<25	1	1	0				0			2	1	11/08/2006	10708	0	0			1	0	0
4516844	01/01/1966	Ulcer	Unknown	28/10/2010			4482	>=25	0	1	0				0			1	0	28/10/2010	0	0	0			0	0	0
4527553	05/12/1966	Ulcer	Unknown	14/03/2012			4527	>=25	1	1	0				0			1	0	14/03/2012	0	0	0			0	0	0
4546830	07/04/2001	Ulcer	>10Km	30/04/2015			1406	5-<15	1	1	0				0			1	0	30/04/2015	0	0	0			0	0	0
4549052	01/01/2001	Yaws	5-10Km	30/10/2009	64	1:32 to 1:64	883	5-<15	1	1	1	Primary	30/10/2009	01/06/2016	1	0	79.13	1	0	30/10/2009	0	1	0	30/10/2009	0	0	0	0
4556971	02/03/1993	Ulcer	<5Km	18/09/2008			1555	15-<25	0	1	0		12/10/2009		0			1	0	18/09/2008	0	0	0			0	0	0
4556971	02/03/1993	Yaws	<5Km	12/10/2009	64	1:32 to 1:64	1661	15-<25	0	1	1	Primary	12/10/2009	01/06/2016	1	0	79.71964	2	1	18/09/2008	1281	1	0	12/10/2009	0	1	0	0
4556971	02/03/1993	Ulcer	<5Km	06/10/2011			1860	15-<25	0	1	0		12/10/2009	01/06/2016	1	2381486	79.71964	3	2	12/10/2009	2381	1	1	12/10/2009	2381	2	1	0
4563811	01/06/1961	Yaws	Unknown	09/06/2012	ND		5102	>=25	1	0	0				0			0	0			0	0			0	0	0
4572087	20/07/1998	Ulcer	Unknown	15/01/2008			949	5-<15	0	1	0				0			1	0	15/01/2008	0	0	0			0	0	0
4598318	22/11/2003	Ulcer	<5Km	07/12/2007			404	0-<5	1	1	0		07/09/2009		0			1	0	07/12/2007	0	0	0			0	0	0
4598318	22/11/2003	Yaws	<5Km	07/09/2009	16	1:08 to 1:16	580	5-<15	1	1	1	Primary	07/09/2009	01/06/2016	1	0	80.86515	2	1	07/12/2007	2106	1	0	07/09/2009	0	1	0	0
4598876	06/05/1992	Ulcer	Unknown	26/03/2014			2189	15-<25	1	1	0				0			1	0	26/03/2014	0	0	0			0	0	0
4626606	01/01/1990	Yaws	<5Km	04/07/2011	128	1:128 to 1:512	2150	15-<25	1	1	1	Primary	04/07/2011	01/06/2016	1	0	58.99371	1	0	04/07/2011	0	1	0	04/07/2011	0	0	0	0
4657172	17/06/1971	Ulcer	Unknown	03/03/2015			4371	>=25	1	1	0				0			1	0	03/03/2015	0	0	0			0	0	0
4658275	16/07/1978	Ulcer	5-10Km	16/04/2013			3475	>=25	0	1	0				0			1	0	16/04/2013	0	0	0			0	0	0
4703380	01/01/2009	Ulcer	<5Km	22/11/2013			489	0-<5	0	1	0				0			1	0	22/11/2013	0	0	0			0	0	0
4729044	12/03/1962	Ulcer	Unknown	10/04/2006			4408	>=25	0	1	0				0			1	0	10/04/2006	0	0	0			0	0	0
4737120	24/11/2008	Ulcer	Unknown	08/09/2013			479	0-<5	0	1	0				0			1	0	08/09/2013	0	0	0			0	0	0
4740804	01/01/2002	Yaws	5-10Km	09/03/2012	ND		1019	5-<15	0	0	0				0			0	0			0	0			0	0	0
4754168	01/01/1983	Yaws	<5Km	28/09/2011	ND		2874	>=25	1	0	0				0			0	0			0	0			0	0	0
4754361	08/08/1963	Ulcer	Unknown	22/08/2011			4804	>=25	1	1	0				0			1	0	22/08/2011	0	0	0			0	0	0
4759049	15/04/1989	Ulcer	Unknown	03/03/2012			2288	15-<25	0	1	0				0			1	0	03/03/2012	0	0	0			0	0	0
4775046	01/01/1990	Yaws	<5Km	22/01/2008	32	1:32 to 1:64	1806	15-<25	1	1	1	Primary	22/01/2008	01/06/2016	1	0	100.4121	1	0	22/01/2008	0	1	0	22/01/2008	0	0	0	0
4789020	01/01/1997	Ulcer	5-10Km	06/11/2010			1385	5-<15	1	1	0				0			1	0	06/11/2010	0	0	0			0	0	0
4796355	23/02/1984	Ulcer	Unknown	13/07/2007			2339	15-<25	0	1	0				0			1	0	13/07/2007	0	0	0			0	0	0
4798868	27/12/2003	Ulcer	<5Km	19/10/2005			181	0-<5	0	1	0				0			1	0	19/10/2005	0	0	0			0	0	0
4798868	27/12/2003	Ulcer	<5Km	12/04/2008			429	0-<5	0	1	0				0			2	1	19/10/2005	2979	0	0			1	0	0
4820445	04/06/1963	Yaws	Unknown	13/06/2013	ND		5003	>=25	1	0	0				0			0	0			0	0			0	0	0
4844732	02/10/1972	Ulcer	5-10Km	12/06/2007			3469	>=25	1	1	0				0			1	0	12/06/2007	0	0	0			0	0	0
4844732	02/10/1972	Ulcer	5-10Km	13/01/2008			3528	>=25	1	1	0				0			2	1	12/06/2007	706	0	0			1	0	0
4844732	02/10/1972	Yaws	5-10Km	13/04/2009	ND		3653	>=25	1	0	0				0			2	2	13/01/2008	1501	0	0			2	0	0
4844732	02/10/1972	Ulcer	5-10Km	17/08/2009			3687	>=25	1	1	0				0			3	2	13/01/2008	1916	0	0			2	0	0
4877706	11/12/1971	Yaws	Unknown	12/05/2014	16	1:08 to 1:16	4242	>=25	1	1	1	Primary	12/05/2014	01/06/2016	1	0	24.68109	1	0	12/05/2014	0	1	0	12/05/2014	0	0	0	0
4881237	27/10/1996	Ulcer	5-10Km	19/03/2006			939	5-<15	0	1	0				0			1	0	19/03/2006	0	0	0			0	0	0
4905016	01/01/1979	Yaws	Unknown	29/04/2010	16	1:08 to 1:16	3133	>=25	1	1	1	Primary	29/04/2010	01/06/2016	1	0	73.1692	1	0	29/04/2010	0	1	0	29/04/2010	0	0	0	0
4909764	01/01/1999	Ulcer	5-10Km	07/01/2006			702	5-<15	0	1	0		30/03/2006		0			1	0	07/01/2006	0	0	0			0	0	0
4909764	01/01/1999	Yaws	5-10Km	30/03/2006	16	1:08 to 1:16	724	5-<15	0	1	1	Primary	30/03/2006	01/06/2016	1	0	122.2206	2	1	07/01/2006	270	1	0	30/03/2006	0	1	0	0
4922686	10/11/1999	Ulcer	<5Km	16/08/2005			577	5-<15	1	1	0		24/03/2008		0			1	0	16/08/2005	0	0	0			0	0	0
4922686	10/11/1999	Ulcer	<5Km	04/12/2006			707	5-<15	1	1	0		24/03/2008		0			2	1	16/08/2005	1562	0	0			1	0	0
4922686	10/11/1999	Yaws	<5Km	24/03/2008	16	1:08 to 1:16	837	5-<15	1	1	1	Primary	24/03/2008	01/06/2016	1	0	98.37246	3	2	04/12/2006	1566	1	0	24/03/2008	0	2	0	0
4922686	10/11/1999	Ulcer	<5Km	02/07/2008			864	5-<15	1	1	0		24/03/2008	01/06/2016	1	3273778	98.37246	4	3	24/03/2008	327	1	1	24/03/2008	327	>=3	1	0
4922686	10/11/1999	Ulcer	<5Km	03/11/2008			898	5-<15	1	1	0		24/03/2008	01/06/2016	1	7352725	98.37246	5	4	02/07/2008	408	1	1	24/03/2008	735	>=3	1	0
4922686	10/11/1999	Yaws	<5Km	20/10/2009	64	1:32 to 1:64	995	5-<15	1	1	1	First reinfection	24/03/2008	01/06/2016	1	1892252	98.37246	6	5	03/11/2008	1157	2	1	24/03/2008	1892	>=3	1	0
4952705	24/04/1985	Ulcer	Unknown	19/07/2015			3024	>=25	1	1	0				0			1	0	19/07/2015	0	0	0			0	0	0
4975329	06/06/1973	Ulcer	>10Km	02/06/2008			3499	>=25	1	1	0				0			1	0	02/06/2008	0	0	0			0	0	0
5017290	16/08/1996	Yaws	Unknown	28/12/2011	32	1:32 to 1:64	1537	15-<25	0	1	1	Primary	28/12/2011	01/06/2016	1	0	53.16861	1	0	28/12/2011	0	1	0	28/12/2011	0	0	0	0
5071509	01/01/1980	Yaws	<5Km	11/03/2008	16	1:08 to 1:16	2819	>=25	0	1	1	Primary	11/03/2008	01/06/2016	1	0	98.79768	1	0	11/03/2008	0	1	0	11/03/2008	0	0	0	0
5071509	01/01/1980	Yaws	<5Km	04/05/2015	32	1:32 to 1:64	3534	>=25	0	1	1	First reinfection	11/03/2008	01/06/2016	1	8585541	98.79768	2	1	11/03/2008	8586	2	1	11/03/2008	8586	1	1	0
5090287	14/04/1973	Yaws	<5Km	07/11/2010	32	1:32 to 1:64	3757	>=25	1	1	1	Primary	07/11/2010	01/06/2016	1	0	66.85699	1	0	07/11/2010	0	1	0	07/11/2010	0	0	0	0
5090287	14/04/1973	Ulcer	<5Km	27/05/2011			3812	>=25	1	1	0		07/11/2010	01/06/2016	1	6614887	66.85699	2	1	07/11/2010	661	1	1	07/11/2010	661	1	1	0
5090287	14/04/1973	Ulcer	<5Km	31/01/2016			4280	>=25	1	1	0		07/11/2010	01/06/2016	1	628766	66.85699	3	2	27/05/2011	5626	1	1	07/11/2010	6288	2	1	0
5093562	16/09/1975	Ulcer	Unknown	21/07/2015			3985	>=25	1	1	0				0			1	0	21/07/2015	0	0	0			0	0	0
5117486	12/03/1976	Ulcer	Unknown	03/03/2010			3398	>=25	1	1	0				0			1	0	03/03/2010	0	0	0			0	0	0
5117486	12/03/1976	Ulcer	Unknown	23/12/2015			3978	>=25	1	1	0				0			2	1	03/03/2010	6976	0	0			1	0	0
5119233	14/01/2014	Ulcer	<5Km	23/08/2015			161	0-<5	1	1	0				0			1	0	23/08/2015	0	0	0			0	0	0
5119871	01/01/1955	Ulcer	<5Km	19/04/2008			5330	>=25	1	1	0				0			1	0	19/04/2008	0	0	0			0	0	0
5120820	05/08/1999	Ulcer	>10Km	22/03/2011			1163	5-<15	0	1	0				0			1	0	22/03/2011	0	0	0			0	0	0
5120820	05/08/1999	Yaws	>10Km	28/06/2011	NR		1190	5-<15	0	1	0				0			2	1	22/03/2011	324	0	0			1	0	0
5137111	02/05/2002	Ulcer	<5Km	12/07/2006			420	0-<5	0	1	0		01/12/2010		0			1	0	12/07/2006	0	0	0			0	0	0
5137111	02/05/2002	Yaws	<5Km	01/12/2010	32	1:32 to 1:64	858	5-<15	0	1	1	Primary	01/12/2010	01/06/2016	1	0	66.08553	2	1	12/07/2006	5271	1	0	01/12/2010	0	1	0	0
5137111	02/05/2002	Ulcer	<5Km	02/06/2012			1009	5-<15	0	1	0		01/12/2010	01/06/2016	1	180781	66.08553	3	2	01/12/2010	1808	1	1	01/12/2010	1808	2	1	0
5150002	29/06/1966	Ulcer	<5Km	25/05/2010			4391	>=25	1	1	0				0			1	0	25/05/2010	0	0	0			0	0	0
5183232	12/04/1992	Ulcer	>10Km	11/10/2010			1850	15-<25	0	1	0				0			1	0	11/10/2010	0	0	0			0	0	0
5194526	16/06/1992	Ulcer	<5Km	17/06/2008			1600	15-<25	0	1	0				0			1	0	17/06/2008	0	0	0			0	0	0
5202737	01/01/1993	Ulcer	5-10Km	13/12/2006			1395	5-<15	0	1	0				0			1	0	13/12/2006	0	0	0			0	0	0
5203934	13/07/1994	Yaws	<5Km	18/04/2005	16	1:08 to 1:16	1077	5-<15	0	1	1	Primary	18/04/2005	01/06/2016	1	0	133.6026	1	0	18/04/2005	0	1	0	18/04/2005	0	0	0	0
5203934	13/07/1994	Ulcer	<5Km	12/04/2006			1175	5-<15	0	1	0		18/04/2005	01/06/2016	1	1180698	133.6026	2	1	18/04/2005	1181	1	1	18/04/2005	1181	1	1	0
5209830	15/09/1975	Ulcer	Unknown	19/08/2006			3093	>=25	1	1	0				0			1	0	19/08/2006	0	0	0			0	0	0
5226046	01/01/1984	Ulcer	>10Km	02/06/2011			2742	>=25	0	1	0				0			1	0	02/06/2011	0	0	0			0	0	0
5226217	01/10/1990	Yaws	Unknown	28/05/2005	32	1:32 to 1:64	1466	5-<15	1	1	1	Primary	28/05/2005	01/06/2016	1	0	132.2894	1	0	28/05/2005	0	1	0	28/05/2005	0	0	0	0
5231112	23/06/1998	Yaws	<5Km	29/03/2009	ND		1077	5-<15	0	0	0				0			0	0			0	0			0	0	0
5231112	23/06/1998	Ulcer	<5Km	13/06/2009			1097	5-<15	0	1	0				0			1	0	13/06/2009	0	0	0			0	0	0
5231112	23/06/1998	Ulcer	<5Km	12/11/2011			1339	5-<15	0	1	0				0			2	1	13/06/2009	2901	0	0			1	0	0
5248533		Ulcer	Unknown	29/03/2007					0	0	0				0			0	0			0	0			0	0	0
5301268	19/03/1989	Ulcer	<5Km	08/09/2008			1947	15-<25	0	1	0				0			1	0	08/09/2008	0	0	0			0	0	0
5320752	16/02/2005	Ulcer	<5Km	04/04/2006			113	0-<5	0	1	0				0			1	0	04/04/2006	0	0	0			0	0	0
5327218	16/05/1988	Ulcer	Unknown	24/09/2015			2736	>=25	1	1	0				0			1	0	24/09/2015	0	0	0			0	0	0
5334678	01/05/2000	Yaws	>10Km	18/02/2008	16	1:08 to 1:16	780	5-<15	1	1	1	Primary	18/02/2008	01/06/2016	1	0	99.52665	1	0	18/02/2008	0	1	0	18/02/2008	0	0	0	0
5348498	02/02/1967	Ulcer	>10Km	11/04/2015			4819	>=25	0	1	0				0			1	0	11/04/2015	0	0	0			0	0	0
5349822	23/03/2007	Yaws	5-10Km	12/12/2011	32	1:32 to 1:64	472	0-<5	0	1	1	Primary	12/12/2011	01/06/2016	1	0	53.70113	1	0	12/12/2011	0	1	0	12/12/2011	0	0	0	0
5353494	25/08/1995	Yaws	5-10Km	04/07/2006	16	1:08 to 1:16	1086	5-<15	1	1	1	Primary	04/07/2006	01/06/2016	1	0	119.0658	1	0	04/07/2006	0	1	0	04/07/2006	0	0	0	0
5357730	01/12/1974	Ulcer	>10Km	30/09/2012			3783	>=25	1	1	0				0			1	0	30/09/2012	0	0	0			0	0	0
5361800	02/03/1990	Yaws	<5Km	17/10/2009	ND		1963	15-<25	0	0	0				0			0	0			0	0			0	0	0
5370416	30/12/1986	Ulcer	Unknown	26/12/2009			2299	15-<25	1	1	0				0			1	0	26/12/2009	0	0	0			0	0	0
5370416	30/12/1986	Ulcer	Unknown	19/01/2015			2806	>=25	1	1	0				0			2	1	26/12/2009	6086	0	0			1	0	0
5388386	01/01/1969	Ulcer	Unknown	27/06/2011			4249	>=25	0	1	0				0			1	0	27/06/2011	0	0	0			0	0	0
5397897	30/10/1969	Ulcer	Unknown	15/10/2014			4496	>=25	0	1	0				0			1	0	15/10/2014	0	0	0			0	0	0
5456591	04/04/1970	Ulcer	<5Km	28/03/2011			4098	>=25	0	1	0				0			1	0	28/03/2011	0	0	0			0	0	0
5457670	16/10/1972	Yaws	<5Km	10/05/2006	16	1:08 to 1:16	3356	>=25	0	1	1	Primary	10/05/2006	01/06/2016	1	0	120.8697	1	0	10/05/2006	0	1	0	10/05/2006	0	0	0	0
5457670	16/10/1972	Yaws	<5Km	27/08/2007	ND		3486	>=25	0	0	0		10/05/2006	01/06/2016	1	1559386	120.8697	1	1	10/05/2006	1559	1	1	10/05/2006	1559	1	1	0
5478173	15/03/1976	Ulcer	Unknown	17/03/2012			3601	>=25	1	1	0				0			1	0	17/03/2012	0	0	0			0	0	0
5488900	15/04/1959	Ulcer	Unknown	16/01/2006			4676	>=25	1	1	0				0			1	0	16/01/2006	0	0	0			0	0	0
5488900	15/04/1959	Ulcer	Unknown	05/05/2008			4906	>=25	1	1	0				0			2	1	16/01/2006	2762	0	0			1	0	0
5495427	01/01/1999	Yaws	>10Km	30/07/2005	16	1:08 to 1:16	658	5-<15	0	1	1	Primary	30/07/2005	01/06/2016	1	0	130.2174	1	0	30/07/2005	0	1	0	30/07/2005	0	0	0	0
5500000	01/01/2006	Yaws	Unknown	30/08/2013	256	1:128 to 1:512	766	5-<15	1	1	1	Primary	30/08/2013	01/06/2016	1	0	33.07041	1	0	30/08/2013	0	1	0	30/08/2013	0	0	0	0
5509537	01/05/1968	Ulcer	Unknown	05/05/2008			4001	>=25	1	1	0				0			1	0	05/05/2008	0	0	0			0	0	0
5538268	03/01/2002	Ulcer	>10Km	06/10/2006			476	0-<5	1	1	0				0			1	0	06/10/2006	0	0	0			0	0	0
5552390	01/04/1978	Ulcer	5-10Km	19/02/2008			2989	>=25	1	1	0				0			1	0	19/02/2008	0	0	0			0	0	0
5552390	01/04/1978	Yaws	5-10Km	22/05/2008	ND		3014	>=25	1	0	0				0			1	1	19/02/2008	308	0	0			1	0	0
5552390	01/04/1978	Ulcer	5-10Km	14/03/2011			3295	>=25	1	1	0				0			2	1	19/02/2008	3682	0	0			1	0	0
5558847	01/01/2007	Ulcer	<5Km	20/12/2008			197	0-<5	0	1	0				0			1	0	20/12/2008	0	0	0			0	0	0
5606735	10/12/2003	Ulcer	<5Km	29/03/2008			430	0-<5	1	1	0		14/09/2011		0			1	0	29/03/2008	0	0	0			0	0	0
5606735	10/12/2003	Yaws	<5Km	14/09/2011	16	1:08 to 1:16	776	5-<15	1	1	1	Primary	14/09/2011	01/06/2016	1	0	56.62415	2	1	29/03/2008	4160	1	0	14/09/2011	0	1	0	0
5606735	10/12/2003	Yaws	<5Km	22/05/2014	128	1:128 to 1:512	1045	5-<15	1	1	1	First reinfection	14/09/2011	01/06/2016	1	3227038	56.62415	3	2	14/09/2011	3227	2	1	14/09/2011	3227	2	1	0
5613315	24/11/1985	Ulcer	>10Km	11/11/2014			2896	>=25	1	1	0				0			1	0	11/11/2014	0	0	0			0	0	0
5613315	24/11/1985	Ulcer	>10Km	18/08/2015			2973	>=25	1	1	0				0			2	1	11/11/2014	921	0	0			1	0	0
5613315	24/11/1985	Ulcer	>10Km	11/01/2016			3013	>=25	1	1	0				0			3	2	18/08/2015	480	0	0			2	0	0
5618705	01/11/1964	Ulcer	<5Km	02/09/2008			4384	>=25	1	1	0				0			1	0	02/09/2008	0	0	0			0	0	0
5620097	16/05/2002	Yaws	<5Km	01/08/2012	32	1:32 to 1:64	1021	5-<15	1	1	1	Primary	01/08/2012	01/06/2016	1	0	46.03085	1	0	01/08/2012	0	1	0	01/08/2012	0	0	0	0
5665469	28/09/1987	Ulcer	<5Km	15/03/2012			2446	15-<25	0	1	0				0			1	0	15/03/2012	0	0	0			0	0	0
5666680	01/01/1989	Ulcer	Unknown	13/09/2013			2470	15-<25	1	1	0				0			1	0	13/09/2013	0	0	0			0	0	0
5682066	11/04/1974	Ulcer	Unknown	22/08/2015			4137	>=25	1	1	0				0			1	0	22/08/2015	0	0	0			0	0	0
5682664	18/06/1996	Ulcer	>10Km	02/06/2007			1096	5-<15	1	1	0				0			1	0	02/06/2007	0	0	0			0	0	0
5701468	21/06/1959	Ulcer	Unknown	17/01/2010			5058	>=25	1	1	0				0			1	0	17/01/2010	0	0	0			0	0	0
5701468	21/06/1959	Ulcer	Unknown	20/07/2011			5208	>=25	1	1	0				0			2	1	17/01/2010	1807	0	0			1	0	0
5740426	01/01/1956	Ulcer	Unknown	24/01/2011			5507	>=25	1	1	0				0			1	0	24/01/2011	0	0	0			0	0	0
5755166	05/04/2004	Yaws	Unknown	03/10/2008	8	1:08 to 1:16	450	0-<5	1	1	1	Primary	03/10/2008	01/06/2016	1	0	92.02549	1	0	03/10/2008	0	1	0	03/10/2008	0	0	0	0
5755749	08/04/2004	Ulcer	<5Km	08/11/2011			759	5-<15	1	1	0				0			1	0	08/11/2011	0	0	0			0	0	0
5765837	19/01/2006	Ulcer	Unknown	18/05/2012			633	5-<15	1	1	0				0			1	0	18/05/2012	0	0	0			0	0	0
5786480	22/11/1973	Ulcer	5-10Km	06/06/2013			3954	>=25	1	1	0				0			1	0	06/06/2013	0	0	0			0	0	0
5790170	05/05/1949	Ulcer	Unknown	04/04/2014			6492	>=25	1	1	0				0			1	0	04/04/2014	0	0	0			0	0	0
5799830	07/10/2007	Yaws	<5Km	24/09/2013	256	1:128 to 1:512	597	5-<15	1	1	1	Primary	24/09/2013	01/06/2016	1	0	32.24914	1	0	24/09/2013	0	1	0	24/09/2013	0	0	0	0
5833031	01/01/1978	Ulcer	<5Km	10/10/2005			2777	>=25	0	1	0				0			1	0	10/10/2005	0	0	0			0	0	0
5833031	01/01/1978	Ulcer	<5Km	21/09/2006			2872	>=25	0	1	0				0			2	1	10/10/2005	1138	0	0			1	0	0
5835118	28/01/2002	Ulcer	Unknown	13/09/2010			863	5-<15	0	1	0				0			1	0	13/09/2010	0	0	0			0	0	0
5835740	01/01/1995	Ulcer	<5Km	04/05/2006			1134	5-<15	0	1	0				0			1	0	04/05/2006	0	0	0			0	0	0
5851806	12/01/1991	Ulcer	5-10Km	30/07/2013			2255	15-<25	1	1	0				0			1	0	30/07/2013	0	0	0			0	0	0
5861380	01/07/2003	Ulcer	5-10Km	06/01/2010			652	5-<15	0	1	0				0			1	0	06/01/2010	0	0	0			0	0	0
5864725	01/01/1998	Yaws	<5Km	28/08/2009	ND		1166	5-<15	1	0	0				0			0	0			0	0			0	0	0
5905125	20/04/2008	Ulcer	Unknown	05/01/2011			271	0-<5	0	1	0				0			1	0	05/01/2011	0	0	0			0	0	0
5916762	17/01/1998	Ulcer	<5Km	31/10/2007			979	5-<15	0	1	0				0			1	0	31/10/2007	0	0	0			0	0	0
5916762	17/01/1998	Ulcer	<5Km	27/03/2008			1019	5-<15	0	1	0				0			2	1	31/10/2007	486	0	0			1	0	0
5916762	17/01/1998	Ulcer	<5Km	22/07/2009			1151	5-<15	0	1	0				0			3	2	27/03/2008	1587	0	0			2	0	0
5930756	24/08/1964	Ulcer	Unknown	23/09/2009			4508	>=25	1	1	0				0			1	0	23/09/2009	0	0	0			0	0	0
5935193	01/01/1999	Yaws	>10Km	11/04/2014	8	1:08 to 1:16	1528	15-<25	0	1	1	Primary	11/04/2014	01/06/2016	1	0	25.69917	1	0	11/04/2014	0	1	0	11/04/2014	0	0	0	0
5938200	26/06/2006	Ulcer	>10Km	27/10/2013			734	5-<15	0	1	0				0			1	0	27/10/2013	0	0	0			0	0	0
5940249	01/01/2007	Ulcer	<5Km	06/07/2012			551	5-<15	1	1	0				0			1	0	06/07/2012	0	0	0			0	0	0
5941200	30/08/2002	Ulcer	>10Km	14/09/2011			904	5-<15	0	1	0				0			1	0	14/09/2011	0	0	0			0	0	0
5958506	19/07/2000	Ulcer	<5Km	09/12/2012			1239	5-<15	0	1	0				0			1	0	09/12/2012	0	0	0			0	0	0
6011093	01/01/1952	Yaws	<5Km	20/12/2007	16	1:08 to 1:16	5597	>=25	1	1	1	Primary	20/12/2007	01/06/2016	1	0	101.4975	1	0	20/12/2007	0	1	0	20/12/2007	0	0	0	0
6011194	14/07/1972	Ulcer	5-10Km	24/02/2007			3462	>=25	1	1	0				0			1	0	24/02/2007	0	0	0			0	0	0
6011194	14/07/1972	Ulcer	5-10Km	26/07/2013			4103	>=25	1	1	0				0			2	1	24/02/2007	7712	0	0			1	0	0
6011194	14/07/1972	Ulcer	5-10Km	08/08/2015			4307	>=25	1	1	0				0			3	2	26/07/2013	2443	0	0			2	0	0
6011194	14/07/1972	Ulcer	5-10Km	20/10/2015			4327	>=25	1	1	0				0			4	3	08/08/2015	241	0	0			>=3	0	0
6020334	01/01/1954	Ulcer	<5Km	17/08/2005			5163	>=25	1	1	0				0			1	0	17/08/2005	0	0	0			0	0	0
6024402	16/06/1976	Ulcer	Unknown	07/10/2015			3931	>=25	1	1	0				0			1	0	07/10/2015	0	0	0			0	0	0
6026800	08/06/1998	Ulcer	<5Km	10/04/2006			784	5-<15	1	1	0				0			1	0	10/04/2006	0	0	0			0	0	0
6057509	31/01/2003	Yaws	<5Km	31/07/2011	64	1:32 to 1:64	850	5-<15	1	1	1	Primary	31/07/2011	01/06/2016	1	0	58.11227	1	0	31/07/2011	0	1	0	31/07/2011	0	0	0	0
6060004	01/01/1970	Ulcer	Unknown	15/11/2011			4187	>=25	1	1	0				0			1	0	15/11/2011	0	0	0			0	0	0
6075612	01/01/2001	Ulcer	<5Km	08/03/2012			1118	5-<15	1	1	0				0			1	0	08/03/2012	0	0	0			0	0	0
6084013	01/01/2000	Yaws	>10Km	04/01/2012	64	1:32 to 1:64	1201	5-<15	1	1	1	Primary	04/01/2012	01/06/2016	1	0	52.94497	1	0	04/01/2012	0	1	0	04/01/2012	0	0	0	0
6096314	01/01/1997	Yaws	>10Km	25/10/2007	128	1:128 to 1:512	1081	5-<15	0	1	1	Primary	25/10/2007	01/06/2016	1	0	103.3399	1	0	25/10/2007	0	1	0	25/10/2007	0	0	0	0
6096314	01/01/1997	Ulcer	>10Km	26/05/2008			1140	5-<15	0	1	0		25/10/2007	01/06/2016	1	7024103	103.3399	2	1	25/10/2007	702	1	1	25/10/2007	702	1	1	0
6121895	05/03/1954	Yaws	5-10Km	02/10/2012	64	1:32 to 1:64	5858	>=25	0	1	1	Primary	02/10/2012	01/06/2016	1	0	43.99454	1	0	02/10/2012	0	1	0	02/10/2012	0	0	0	0
6134413	01/01/2006	Yaws	Unknown	20/03/2015	128	1:128 to 1:512	921	5-<15	1	1	1	Primary	20/03/2015	01/06/2016	1	0	14.41576	1	0	20/03/2015	0	1	0	20/03/2015	0	0	0	0
6143053	10/06/1995	Yaws	>10Km	11/06/2005	16	1:08 to 1:16	1001	5-<15	0	1	1	Primary	11/06/2005	01/06/2016	1	0	131.827	1	0	11/06/2005	0	1	0	11/06/2005	0	0	0	0
6153201	01/01/1954	Ulcer	<5Km	19/09/2006			5272	>=25	0	1	0				0			1	0	19/09/2006	0	0	0			0	0	0
6153201	01/01/1954	Ulcer	<5Km	19/02/2007			5313	>=25	0	1	0				0			2	1	19/09/2006	503	0	0			1	0	0
6163652	05/05/1949	Ulcer	Unknown	27/12/2013			6465	>=25	1	1	0				0			1	0	27/12/2013	0	0	0			0	0	0
6165091	06/06/2010	Ulcer	<5Km	21/05/2016			596	5-<15	1	1	0				0			1	0	21/05/2016	0	0	0			0	0	0
6193787	18/05/2003	Ulcer	5-10Km	10/12/2010			757	5-<15	1	1	0				0			1	0	10/12/2010	0	0	0			0	0	0
6213097	08/11/2003	Ulcer	5-10Km	29/06/2007			364	0-<5	0	1	0				0			1	0	29/06/2007	0	0	0			0	0	0
6264647	17/07/1965	Ulcer	Unknown	19/12/2008			4343	>=25	1	1	0				0			1	0	19/12/2008	0	0	0			0	0	0
6319411	04/06/1979	Ulcer	Unknown	18/02/2010			3071	>=25	1	1	0				0			1	0	18/02/2010	0	0	0			0	0	0
6319411	04/06/1979	Ulcer	Unknown	02/10/2014			3533	>=25	1	1	0				0			2	1	18/02/2010	5551	0	0			1	0	0
6319411	04/06/1979	Ulcer	Unknown	09/07/2015			3610	>=25	1	1	0				0			3	2	02/10/2014	919	0	0			2	0	0
6319411	04/06/1979	Ulcer	Unknown	07/10/2015			3634	>=25	1	1	0				0			4	3	09/07/2015	296	0	0			>=3	0	0
6320131	03/06/2000	Ulcer	Unknown	06/03/2007			676	5-<15	0	1	0				0			1	0	06/03/2007	0	0	0			0	0	0
6347132	01/01/2000	Yaws	Unknown	19/10/2012	ND		1280	5-<15	1	0	0				0			0	0			0	0			0	0	0
6361713		Yaws	5-10Km	14/04/2008	16	1:08 to 1:16			0	0	0				0			0	0			0	0			0	0	0
6419640	27/11/1999	Ulcer	>10Km	14/06/2008			855	5-<15	0	1	0				0			1	0	14/06/2008	0	0	0			0	0	0
6431171	21/11/2006	Ulcer	5-10Km	24/07/2012			567	5-<15	1	1	0				0			1	0	24/07/2012	0	0	0			0	0	0
6431644	15/11/1982	Ulcer	>10Km	24/11/2012			3003	>=25	1	1	0				0			1	0	24/11/2012	0	0	0			0	0	0
6440143	01/02/2011	Ulcer	<5Km	06/05/2011			26	0-<5	1	1	0				0			1	0	06/05/2011	0	0	0			0	0	0
6453061	09/11/1985	Ulcer	5-10Km	04/01/2008			2215	15-<25	1	1	0				0			1	0	04/01/2008	0	0	0			0	0	0
6453061	09/11/1985	Ulcer	5-10Km	12/01/2012			2618	>=25	1	1	0				0			2	1	04/01/2008	4835	0	0			1	0	0
6453061	09/11/1985	Ulcer	5-10Km	29/04/2012			2647	>=25	1	1	0				0			3	2	12/01/2012	354	0	0			2	0	0
6453061	09/11/1985	Ulcer	5-10Km	29/04/2013			2747	>=25	1	1	0				0			4	3	29/04/2012	1202	0	0			>=3	0	0
6453061	09/11/1985	Ulcer	5-10Km	15/04/2015			2943	>=25	1	1	0				0			5	4	29/04/2013	2355	0	0			>=3	0	0
6453061	09/11/1985	Ulcer	5-10Km	19/01/2016			3019	>=25	1	1	0				0			6	5	15/04/2015	916	0	0			>=3	0	0
6456489	26/09/1977	Ulcer	Unknown	05/04/2015			3752	>=25	1	1	0				0			1	0	05/04/2015	0	0	0			0	0	0
6456489	26/09/1977	Ulcer	Unknown	17/07/2015			3781	>=25	1	1	0				0			2	1	05/04/2015	340	0	0			1	0	0
6456889	09/08/1997	Ulcer	Unknown	26/03/2011			1363	5-<15	1	1	0				0			1	0	26/03/2011	0	0	0			0	0	0
6474399	07/07/1984	Ulcer	Unknown	13/07/2009			2502	>=25	1	1	0				0			1	0	13/07/2009	0	0	0			0	0	0
6494725	16/07/1999	Ulcer	Unknown	22/04/2005			577	5-<15	0	1	0		23/02/2010		0			1	0	22/04/2005	0	0	0			0	0	0
6494725	16/07/1999	Yaws	Unknown	23/02/2010	32	1:32 to 1:64	1061	5-<15	0	1	1	Primary	23/02/2010	01/06/2016	1	0	75.31314	2	1	22/04/2005	5816	1	0	23/02/2010	0	1	0	0
6497787	10/06/1998	Yaws	<5Km	31/05/2008	16	1:08 to 1:16	998	5-<15	1	1	1	Primary	31/05/2008	01/06/2016	1	0	96.13741	1	0	31/05/2008	0	1	0	31/05/2008	0	0	0	0
6510537	29/10/1986	Ulcer	>10Km	16/10/2010			2397	15-<25	1	1	0				0			1	0	16/10/2010	0	0	0			0	0	0
6510537	29/10/1986	Ulcer	>10Km	01/12/2010			2409	15-<25	1	1	0				0			2	1	16/10/2010	152	0	0			1	0	0
6517098	19/10/1997	Yaws	<5Km	04/05/2006	16	1:08 to 1:16	854	5-<15	1	1	1	Primary	04/05/2006	01/06/2016	1	0	121.069	1	0	04/05/2006	0	1	0	04/05/2006	0	0	0	0
6525942	21/04/2000	Yaws	>10Km	13/01/2014	4	4	1373	5-<15	0	1	0				0			1	0	13/01/2014	0	0	0			0	0	0
6532117	02/04/1957	Ulcer	Unknown	26/12/2009			5274	>=25	1	1	0				0			1	0	26/12/2009	0	0	0			0	0	0
6540092	12/12/1977	Ulcer	Unknown	11/03/2016			3825	>=25	1	1	0				0			1	0	11/03/2016	0	0	0			0	0	0
6549045	27/07/1995	Ulcer	<5Km	17/09/2008			1314	5-<15	0	1	0				0			1	0	17/09/2008	0	0	0			0	0	0
6569432	27/07/1980	Ulcer	Unknown	12/11/2008			2830	>=25	1	1	0				0			1	0	12/11/2008	0	0	0			0	0	0
6581156	20/09/1999	Ulcer	5-10Km	16/06/2011			1174	5-<15	1	1	0				0			1	0	16/06/2011	0	0	0			0	0	0
6586337	11/12/1954	Ulcer	Unknown	14/11/2005			5093	>=25	1	1	0				0			1	0	14/11/2005	0	0	0			0	0	0
6588534	15/04/2000	Yaws	Unknown	21/12/2008	128	1:128 to 1:512	869	5-<15	1	1	1	Primary	21/12/2008	01/06/2016	1	0	89.4242	1	0	21/12/2008	0	1	0	21/12/2008	0	0	0	0
6595395	20/12/2000	Yaws	5-10Km	24/01/2007	16	1:08 to 1:16	610	5-<15	1	1	1	Primary	24/01/2007	01/06/2016	1	0	112.3543	1	0	24/01/2007	0	1	0	24/01/2007	0	0	0	0
6595395	20/12/2000	Yaws	5-10Km	01/07/2008	ND		753	5-<15	1	0	0		24/01/2007	01/06/2016	1	1723508	112.3543	1	1	24/01/2007	1724	1	1	24/01/2007	1724	1	1	0
6595395	20/12/2000	Yaws	5-10Km	30/10/2009	32	1:32 to 1:64	886	5-<15	1	1	1	First reinfection	24/01/2007	01/06/2016	1	3322431	112.3543	2	1	24/01/2007	3322	2	1	24/01/2007	3322	1	1	0
6603854	17/01/1961	Ulcer	Unknown	03/09/2013			5263	>=25	1	1	0				0			1	0	03/09/2013	0	0	0			0	0	0
6603854	17/01/1961	Ulcer	Unknown	11/03/2014			5315	>=25	1	1	0				0			2	1	03/09/2013	623	0	0			1	0	0
6604935	01/01/2003	Yaws	Unknown	31/08/2011	32	1:32 to 1:64	866	5-<15	0	1	1	Primary	31/08/2011	01/06/2016	1	0	57.08603	1	0	31/08/2011	0	1	0	31/08/2011	0	0	0	0
6605291	29/12/1974	Ulcer	Unknown	12/06/2015			4045	>=25	1	1	0				0			1	0	12/06/2015	0	0	0			0	0	0
6630080	08/09/2002	Yaws	<5Km	09/10/2009	16	1:08 to 1:16	709	5-<15	0	1	1	Primary	09/10/2009	01/06/2016	1	0	79.81837	1	0	09/10/2009	0	1	0	09/10/2009	0	0	0	0
6634402	19/11/1996	Yaws	<5Km	28/07/2005	32	1:32 to 1:64	869	5-<15	1	1	1	Primary	28/07/2005	01/06/2016	1	0	130.2773	1	0	28/07/2005	0	1	0	28/07/2005	0	0	0	0
6644943	01/01/1990	Ulcer	5-10Km	29/07/2014			2457	15-<25	1	1	0				0			1	0	29/07/2014	0	0	0			0	0	0
6658816	10/01/2005	Yaws	<5Km	17/01/2013	ND		802	5-<15	1	0	0				0			0	0			0	0			0	0	0
6672195	28/08/1980	Ulcer	Unknown	12/07/2010			2987	>=25	0	1	0				0			1	0	12/07/2010	0	0	0			0	0	0
6673395	03/12/2005	Ulcer	<5Km	10/08/2012			669	5-<15	0	1	0				0			1	0	10/08/2012	0	0	0			0	0	0
6675290	02/03/1998	Ulcer	>10Km	21/05/2011			1322	5-<15	1	1	0				0			1	0	21/05/2011	0	0	0			0	0	0
6675290	02/03/1998	Ulcer	>10Km	21/03/2012			1406	5-<15	1	1	0				0			2	1	21/05/2011	1004	0	0			1	0	0
6677597	16/06/1996	Ulcer	<5Km	07/03/2008			1172	5-<15	1	1	0				0			1	0	07/03/2008	0	0	0			0	0	0
6698034	24/11/1970	Ulcer	Unknown	25/02/2007			3626	>=25	1	1	0				0			1	0	25/02/2007	0	0	0			0	0	0
6718284	01/01/2000	Yaws	>10Km	30/10/2010	128	1:128 to 1:512	1083	5-<15	1	1	1	Primary	30/10/2010	01/06/2016	1	0	67.12135	1	0	30/10/2010	0	1	0	30/10/2010	0	0	0	0
6718284	01/01/2000	Ulcer	>10Km	07/05/2011			1135	5-<15	1	1	0		30/10/2010	01/06/2016	1	6221243	67.12135	2	1	30/10/2010	622	1	1	30/10/2010	622	1	1	0
6722705	18/05/2000	Ulcer	Unknown	13/06/2008			807	5-<15	1	1	0				0			1	0	13/06/2008	0	0	0			0	0	0
6733804		Ulcer	>10Km	07/12/2007					0	0	0				0			0	0			0	0			0	0	0
6748649	31/10/1960	Ulcer	Unknown	17/12/2008			4813	>=25	1	1	0				0			1	0	17/12/2008	0	0	0			0	0	0
6753300	01/01/1998	Ulcer	>10Km	03/11/2008			1084	5-<15	0	1	0				0			1	0	03/11/2008	0	0	0			0	0	0
6776396	11/09/1980	Ulcer	<5Km	31/10/2005			2514	>=25	1	1	0		16/05/2014		0			1	0	31/10/2005	0	0	0			0	0	0
6776396	11/09/1980	Yaws	<5Km	16/05/2014	64	1:32 to 1:64	3368	>=25	1	1	1	Primary	16/05/2014	01/06/2016	1	0	24.55668	2	1	31/10/2005	10260	1	0	16/05/2014	0	1	0	0
6810705	26/01/1987	Ulcer	Unknown	25/10/2006			1975	15-<25	0	1	0				0			1	0	25/10/2006	0	0	0			0	0	0
6819708	23/05/1997	Ulcer	Unknown	08/03/2011			1379	5-<15	0	1	0				0			1	0	08/03/2011	0	0	0			0	0	0
6822283	01/01/1969	Ulcer	<5Km	01/05/2006			3733	>=25	1	1	0				0			1	0	01/05/2006	0	0	0			0	0	0
6842358	24/08/1978	Ulcer	<5Km	05/03/2014			3553	>=25	1	1	0				0			1	0	05/03/2014	0	0	0			0	0	0
6845253	13/08/2011	Ulcer	<5Km	12/01/2014			242	0-<5	1	1	0				0			1	0	12/01/2014	0	0	0			0	0	0
6858996	06/05/1995	Ulcer	<5Km	20/04/2010			1496	5-<15	0	1	0				0			1	0	20/04/2010	0	0	0			0	0	0
6858996	06/05/1995	Ulcer	<5Km	05/04/2013			1792	15-<25	0	1	0				0			2	1	20/04/2010	3556	0	0			1	0	0
6874135	08/11/1985	Ulcer	>10Km	01/03/2011			2531	>=25	0	1	0				0			1	0	01/03/2011	0	0	0			0	0	0
6877305	12/02/1966	Ulcer	Unknown	07/08/2012			4648	>=25	1	1	0				0			1	0	07/08/2012	0	0	0			0	0	0
6877305	12/02/1966	Ulcer	Unknown	09/10/2013			4766	>=25	1	1	0				0			2	1	07/08/2012	1408	0	0			1	0	0
6877305	12/02/1966	Ulcer	Unknown	02/03/2014			4805	>=25	1	1	0				0			3	2	09/10/2013	473	0	0			2	0	0
6877305	12/02/1966	Ulcer	Unknown	07/11/2014			4874	>=25	1	1	0				0			4	3	02/03/2014	824	0	0			>=3	0	0
6877305	12/02/1966	Ulcer	Unknown	25/01/2016			4995	>=25	1	1	0				0			5	4	07/11/2014	1460	0	0			>=3	0	0
6886943	23/10/2001	Yaws	5-10Km	14/05/2008	32	1:32 to 1:64	656	5-<15	0	1	1	Primary	14/05/2008	01/06/2016	1	0	96.69288	1	0	14/05/2008	0	1	0	14/05/2008	0	0	0	0
6893450	03/03/1971	Yaws	>10Km	12/09/2008	ND		3753	>=25	1	0	0				0			0	0			0	0			0	0	0
6901695	26/12/1999	Yaws	<5Km	20/09/2008	64	1:32 to 1:64	874	5-<15	1	1	1	Primary	20/09/2008	01/06/2016	1	0	92.44978	1	0	20/09/2008	0	1	0	20/09/2008	0	0	0	0
6901695	26/12/1999	Yaws	<5Km	31/12/2009	ND		1002	5-<15	1	0	0		20/09/2008	01/06/2016	1	1536543	92.44978	1	1	20/09/2008	1537	1	1	20/09/2008	1537	1	1	0
6915583	01/01/1983	Yaws	<5Km	11/03/2006	16	1:08 to 1:16	2319	15-<25	0	1	1	Primary	11/03/2006	01/06/2016	1	0	122.8459	1	0	11/03/2006	0	1	0	11/03/2006	0	0	0	0
6918780	04/07/1970	Ulcer	>10Km	19/02/2011			4063	>=25	1	1	0				0			1	0	19/02/2011	0	0	0			0	0	0
6972529	01/01/1990	Ulcer	<5Km	07/05/2007			1735	15-<25	0	1	0				0			1	0	07/05/2007	0	0	0			0	0	0
7010443	25/12/1963	Yaws	Unknown	20/09/2015	2	1:32 to 1:64	5174	>=25	1	1	0				0			1	0	20/09/2015	0	0	0			0	0	0
7014237	17/10/2000	Ulcer	<5Km	24/07/2007			677	5-<15	0	1	0				0			1	0	24/07/2007	0	0	0			0	0	0
7030479	19/01/2009	Yaws	<5Km	30/05/2012	64	1:32 to 1:64	336	0-<5	1	1	1	Primary	30/05/2012	01/06/2016	1	0	48.1102	1	0	30/05/2012	0	1	0	30/05/2012	0	0	0	0
7030479	19/01/2009	Yaws	<5Km	01/11/2013	64	1:32 to 1:64	479	0-<5	1	1	1	First reinfection	30/05/2012	01/06/2016	1	1711512	48.1102	2	1	30/05/2012	1712	2	1	30/05/2012	1712	1	1	0
7032345	01/01/2001	Ulcer	<5Km	17/12/2013			1296	5-<15	1	1	0				0			1	0	17/12/2013	0	0	0			0	0	0
7042638	01/01/2006	Ulcer	<5Km	19/08/2014			863	5-<15	0	1	0				0			1	0	19/08/2014	0	0	0			0	0	0
7063126	11/05/1992	Ulcer	>10Km	05/04/2016			2390	15-<25	1	1	0				0			1	0	05/04/2016	0	0	0			0	0	0
7071519	09/04/1983	Ulcer	Unknown	26/04/2007			2405	15-<25	1	1	0				0			1	0	26/04/2007	0	0	0			0	0	0
7076007		Yaws	>10Km	29/12/2006	NR				1	0	0				0			0	0			0	0			0	0	0
7082244	26/05/1985	Ulcer	<5Km	22/07/2005			2016	15-<25	0	1	0				0			1	0	22/07/2005	0	0	0			0	0	0
7143084		Ulcer	<5Km	10/04/2005					1	0	0				0			0	0			0	0			0	0	0
7192201	05/04/1980	Ulcer	Unknown	11/01/2007			2677	>=25	1	1	0				0			1	0	11/01/2007	0	0	0			0	0	0
7199814	27/08/1996	Yaws	5-10Km	23/08/2005	16	1:08 to 1:16	899	5-<15	1	1	1	Primary	23/08/2005	01/06/2016	1	0	129.426	1	0	23/08/2005	0	1	0	23/08/2005	0	0	0	0
7200156	09/12/2004	Yaws	Unknown	12/06/2011	64	1:32 to 1:64	651	5-<15	0	1	1	Primary	12/06/2011	01/06/2016	1	0	59.71804	1	0	12/06/2011	0	1	0	12/06/2011	0	0	0	0
7206847	04/05/2003	Ulcer	<5Km	24/10/2012			948	5-<15	0	1	0				0			1	0	24/10/2012	0	0	0			0	0	0
7217207	01/01/1998	Yaws	<5Km	16/09/2010	64	1:32 to 1:64	1271	5-<15	1	1	1	Primary	16/09/2010	01/06/2016	1	0	68.5686	1	0	16/09/2010	0	1	0	16/09/2010	0	0	0	0
7219506	01/01/1982	Ulcer	5-10Km	01/11/2011			2983	>=25	1	1	0				0			1	0	01/11/2011	0	0	0			0	0	0
7227218	02/01/1954	Ulcer	Unknown	06/10/2009			5576	>=25	1	1	0				0			1	0	06/10/2009	0	0	0			0	0	0
7227218	02/01/1954	Ulcer	Unknown	10/07/2012			5852	>=25	1	1	0				0			2	1	06/10/2009	3316	0	0			1	0	0
7227218	02/01/1954	Ulcer	Unknown	14/11/2014			6087	>=25	1	1	0				0			3	2	10/07/2012	2820	0	0			2	0	0
7235826	05/06/1950	Yaws	<5Km	28/05/2011	16	1:08 to 1:16	6098	>=25	1	1	1	Primary	28/05/2011	01/06/2016	1	0	60.21693	1	0	28/05/2011	0	1	0	28/05/2011	0	0	0	0
7244479	12/01/2009	Ulcer	<5Km	31/03/2011			221	0-<5	1	1	0				0			1	0	31/03/2011	0	0	0			0	0	0
7253929	29/11/1982	Ulcer	>10Km	02/08/2009			2668	>=25	1	1	0				0			1	0	02/08/2009	0	0	0			0	0	0
7253929	29/11/1982	Ulcer	>10Km	21/06/2011			2856	>=25	1	1	0				0			2	1	02/08/2009	2263	0	0			1	0	0
7253929	29/11/1982	Ulcer	>10Km	25/08/2013			3074	>=25	1	1	0				0			3	2	21/06/2011	2619	0	0			2	0	0
7270269	01/01/2002	Yaws	Unknown	27/10/2009	64	1:32 to 1:64	782	5-<15	1	1	1	Primary	27/10/2009	01/06/2016	1	0	79.23008	1	0	27/10/2009	0	1	0	27/10/2009	0	0	0	0
7364023	01/01/1955	Ulcer	>10Km	17/01/2008			5304	>=25	0	1	0				0			1	0	17/01/2008	0	0	0			0	0	0
7364023	01/01/1955	Yaws	>10Km	13/11/2008	NR		5387	>=25	0	1	0				0			2	1	17/01/2008	992	0	0			1	0	0
7383859	18/03/1982	Ulcer	<5Km	08/12/2013			3173	>=25	1	1	0				0			1	0	08/12/2013	0	0	0			0	0	0
7386828	01/01/1984	Ulcer	>10Km	22/10/2012			2881	>=25	1	1	0				0			1	0	22/10/2012	0	0	0			0	0	0
7425292	13/03/2012	Ulcer	Unknown	21/10/2015			361	0-<5	0	1	0				0			1	0	21/10/2015	0	0	0			0	0	0
7444140	30/03/1977	Ulcer	5-10Km	20/04/2012			3506	>=25	1	1	0				0			1	0	20/04/2012	0	0	0			0	0	0
7451923	01/01/1981	Ulcer	Unknown	21/12/2008			2797	>=25	1	1	0				0			1	0	21/12/2008	0	0	0			0	0	0
7463566	01/01/2003	Yaws	>10Km	26/11/2010	32	1:32 to 1:64	790	5-<15	1	1	1	Primary	26/11/2010	01/06/2016	1	0	66.2304	1	0	26/11/2010	0	1	0	26/11/2010	0	0	0	0
7463566	01/01/2003	Yaws	>10Km	21/05/2011	32	1:32 to 1:64	839	5-<15	1	1	0		26/11/2010	01/06/2016	1	5792196	66.2304	2	1	26/11/2010	579	1	1	26/11/2010	579	1	1	0
7475933	01/01/1995	Ulcer	5-10Km	16/01/2010			1504	15-<25	1	1	0				0			1	0	16/01/2010	0	0	0			0	0	0
7490233	01/01/1964	Ulcer	<5Km	23/05/2005			4139	>=25	0	1	0				0			1	0	23/05/2005	0	0	0			0	0	0
7505563	10/05/1997	Ulcer	<5Km	12/12/2005			859	5-<15	1	1	0				0			1	0	12/12/2005	0	0	0			0	0	0
7506468	01/01/2003	Yaws	Unknown	28/05/2010	16	1:08 to 1:16	740	5-<15	1	1	1	Primary	28/05/2010	01/06/2016	1	0	72.21461	1	0	28/05/2010	0	1	0	28/05/2010	0	0	0	0
7506838	01/01/2000	Yaws	Unknown	12/10/2011	16	1:08 to 1:16	1178	5-<15	1	1	1	Primary	12/10/2011	01/06/2016	1	0	55.70562	1	0	12/10/2011	0	1	0	12/10/2011	0	0	0	0
7510116	01/01/1999	Ulcer	<5Km	09/07/2011			1252	5-<15	0	1	0				0			1	0	09/07/2011	0	0	0			0	0	0
7526446	04/07/1979	Ulcer	<5Km	02/01/2009			2950	>=25	1	1	0				0			1	0	02/01/2009	0	0	0			0	0	0
7538454	20/10/1950	Ulcer	Unknown	07/01/2010			5922	>=25	1	1	0				0			1	0	07/01/2010	0	0	0			0	0	0
7538454	20/10/1950	Ulcer	Unknown	15/01/2012			6124	>=25	1	1	0				0			2	1	07/01/2010	2428	0	0			1	0	0
7567032	12/08/1986	Ulcer	Unknown	17/08/2013			2702	>=25	1	1	0				0			1	0	17/08/2013	0	0	0			0	0	0
7576442	08/08/2003	Ulcer	<5Km	08/05/2010			675	5-<15	1	1	0		07/05/2012		0			1	0	08/05/2010	0	0	0			0	0	0
7576442	08/08/2003	Yaws	<5Km	07/05/2012	64	1:32 to 1:64	875	5-<15	1	1	1	Primary	07/05/2012	01/06/2016	1	0	48.86644	2	1	08/05/2010	2401	1	0	07/05/2012	0	1	0	0
7588389	13/02/1991	Ulcer	<5Km	11/12/2013			2283	15-<25	1	1	0				0			1	0	11/12/2013	0	0	0			0	0	0
7610010	05/07/2012	Ulcer	>10Km	31/10/2013			132	0-<5	1	1	0				0			1	0	31/10/2013	0	0	0			0	0	0
7614334	02/12/2006	Yaws	Unknown	25/03/2010	64	1:32 to 1:64	331	0-<5	1	1	1	Primary	25/03/2010	01/06/2016	1	0	74.32446	1	0	25/03/2010	0	1	0	25/03/2010	0	0	0	0
7619140	17/12/2007	Ulcer	5-10Km	09/09/2011			373	0-<5	1	1	0		24/02/2012		0			1	0	09/09/2011	0	0	0			0	0	0
7619140	17/12/2007	Yaws	5-10Km	24/02/2012	64	1:32 to 1:64	419	0-<5	1	1	1	Primary	24/02/2012	01/06/2016	1	0	51.2633	2	1	09/09/2011	553	1	0	24/02/2012	0	1	0	0
7630767	01/01/1991	Ulcer	<5Km	03/11/2005			1484	5-<15	0	1	0				0			1	0	03/11/2005	0	0	0			0	0	0
7630767	01/01/1991	Ulcer	<5Km	17/12/2006			1596	15-<25	0	1	0				0			2	1	03/11/2005	1346	0	0			1	0	0
7636190	04/03/1986	Ulcer	>10Km	07/06/2007			2126	15-<25	1	1	0				0			1	0	07/06/2007	0	0	0			0	0	0
7636190	04/03/1986	Ulcer	>10Km	25/10/2007			2164	15-<25	1	1	0				0			2	1	07/06/2007	460	0	0			1	0	0
7640388		Ulcer	<5Km	19/10/2006					0	0	0				0			0	0			0	0			0	0	0
7640388		Ulcer	<5Km	11/03/2007					0	0	0				0			0	0			0	0			0	0	0
7654414	04/12/1995	Ulcer	>10Km	22/12/2011			1605	15-<25	0	1	0				0			1	0	22/12/2011	0	0	0			0	0	0
7660554	12/12/1987	Ulcer	>10Km	20/01/2014			2611	>=25	1	1	0				0			1	0	20/01/2014	0	0	0			0	0	0
7672658	11/01/2004	Yaws	Unknown	18/06/2009	ND		544	5-<15	1	0	0				0			0	0			0	0			0	0	0
7680774	01/01/1997	Yaws	Unknown	06/01/2011	128	1:128 to 1:512	1401	5-<15	0	1	1	Primary	06/01/2011	01/06/2016	1	0	64.87949	1	0	06/01/2011	0	1	0	06/01/2011	0	0	0	0
7691701	10/11/1982	Ulcer	Unknown	04/04/2014			3140	>=25	1	1	0				0			1	0	04/04/2014	0	0	0			0	0	0
7710622	20/04/1993	Ulcer	<5Km	10/08/2005			1231	5-<15	0	1	0				0			1	0	10/08/2005	0	0	0			0	0	0
7720796	01/01/2012	Yaws	Unknown	18/05/2016	16	1:08 to 1:16	438	0-<5	0	1	1	Primary	18/05/2016	01/06/2016	1	0	.4389106	1	0	18/05/2016	0	1	0	18/05/2016	0	0	0	0
7737962	01/01/2003	Yaws	Unknown	31/12/2009	64	1:32 to 1:64	700	5-<15	1	1	1	Primary	31/12/2009	01/06/2016	1	0	77.09142	1	0	31/12/2009	0	1	0	31/12/2009	0	0	0	0
7767310	04/04/2005	Yaws	5-10Km	30/07/2012	ND		732	5-<15	1	0	0				0			0	0			0	0			0	0	0
7767446	22/05/1994	Yaws	>10Km	09/01/2009	64	1:32 to 1:64	1464	5-<15	1	1	1	Primary	09/01/2009	01/06/2016	1	0	88.79359	1	0	09/01/2009	0	1	0	09/01/2009	0	0	0	0
7821091	18/02/2003	Ulcer	<5Km	23/01/2010			693	5-<15	1	1	0				0			1	0	23/01/2010	0	0	0			0	0	0
7821091	18/02/2003	Ulcer	<5Km	01/04/2015			1212	5-<15	1	1	0				0			2	1	23/01/2010	6231	0	0			1	0	0
7823604	22/04/2008	Ulcer	<5Km	27/06/2011			318	0-<5	0	1	0				0			1	0	27/06/2011	0	0	0			0	0	0
7834857	24/10/1970	Ulcer	>10Km	12/04/2005			3447	>=25	0	1	0				0			1	0	12/04/2005	0	0	0			0	0	0
7839973	04/07/1956	Ulcer	<5Km	17/03/2007			5070	>=25	1	1	0				0			1	0	17/03/2007	0	0	0			0	0	0
7839973	04/07/1956	Ulcer	<5Km	12/11/2007			5136	>=25	1	1	0				0			2	1	17/03/2007	789	0	0			1	0	0
7849556	03/03/1977	Ulcer	Unknown	29/10/2012			3566	>=25	1	1	0				0			1	0	29/10/2012	0	0	0			0	0	0
7884366	01/02/1979	Ulcer	<5Km	01/08/2007			2850	>=25	1	1	0				0			1	0	01/08/2007	0	0	0			0	0	0
7892850	06/05/1973	Ulcer	<5Km	08/01/2011			3768	>=25	0	1	0				0			1	0	08/01/2011	0	0	0			0	0	0
7892850	06/05/1973	Ulcer	<5Km	16/10/2012			3945	>=25	0	1	0				0			2	1	08/01/2011	2128	0	0			1	0	0
7902350	04/02/2003	Ulcer	<5Km	26/12/2007			489	0-<5	1	1	0				0			1	0	26/12/2007	0	0	0			0	0	0
7919392	14/04/2006	Ulcer	5-10Km	02/02/2009			281	0-<5	0	1	0				0			1	0	02/02/2009	0	0	0			0	0	0
7919392	14/04/2006	Ulcer	5-10Km	21/12/2009			369	0-<5	0	1	0				0			2	1	02/02/2009	1060	0	0			1	0	0
7951865		Yaws	<5Km	16/12/2008	16	1:08 to 1:16			0	0	0				0			0	0			0	0			0	0	0
7992175	29/11/1995	Ulcer	>10Km	23/01/2016			2015	15-<25	0	1	0				0			1	0	23/01/2016	0	0	0			0	0	0
7995989	01/03/1990	Ulcer	>10Km	09/04/2015			2511	>=25	1	1	0				0			1	0	09/04/2015	0	0	0			0	0	0
7996155	17/03/1963	Ulcer	Unknown	01/08/2009			4638	>=25	1	1	0				0			1	0	01/08/2009	0	0	0			0	0	0
7996155	17/03/1963	Ulcer	Unknown	20/06/2011			4826	>=25	1	1	0				0			2	1	01/08/2009	2265	0	0			1	0	0
7996155	17/03/1963	Ulcer	Unknown	02/09/2013			5047	>=25	1	1	0				0			3	2	20/06/2011	2647	0	0			2	0	0
8019005	29/05/1989	Ulcer	Unknown	19/09/2012			2331	15-<25	1	1	0				0			1	0	19/09/2012	0	0	0			0	0	0
8019005	29/05/1989	Ulcer	Unknown	17/12/2013			2455	15-<25	1	1	0				0			2	1	19/09/2012	1494	0	0			1	0	0
8020609	21/07/1989	Ulcer	>10Km	08/12/2012			2339	15-<25	1	1	0				0			1	0	08/12/2012	0	0	0			0	0	0
8020609	21/07/1989	Ulcer	>10Km	23/02/2013			2360	15-<25	1	1	0				0			2	1	08/12/2012	254	0	0			1	0	0
8020609	21/07/1989	Ulcer	>10Km	20/07/2013			2400	15-<25	1	1	0				0			3	2	23/02/2013	483	0	0			2	0	0
8020609	21/07/1989	Ulcer	>10Km	16/08/2015			2607	>=25	1	1	0				0			4	3	20/07/2013	2490	0	0			>=3	0	0
8048614	22/10/1984	Ulcer	Unknown	21/10/2013			2900	>=25	1	1	0				0			1	0	21/10/2013	0	0	0			0	0	0
8062706	27/02/1986	Ulcer	Unknown	31/08/2005			1951	15-<25	1	1	0				0			1	0	31/08/2005	0	0	0			0	0	0
8086809	01/01/1998	Yaws	5-10Km	09/07/2009	ND		1152	5-<15	1	0	0				0			0	0			0	0			0	0	0
8086809	01/01/1998	Ulcer	5-10Km	01/12/2009			1192	5-<15	1	1	0				0			1	0	01/12/2009	0	0	0			0	0	0
8097948	05/06/1961	Ulcer	>10Km	07/03/2008			4675	>=25	0	1	0				0			1	0	07/03/2008	0	0	0			0	0	0
8165372	06/02/2002	Ulcer	<5Km	08/12/2008			684	5-<15	1	1	0				0			1	0	08/12/2008	0	0	0			0	0	0
8211053	23/04/2004	Yaws	Unknown	11/09/2011	32	1:32 to 1:64	739	5-<15	0	1	1	Primary	11/09/2011	01/06/2016	1	0	56.72849	1	0	11/09/2011	0	1	0	11/09/2011	0	0	0	0
8216483	16/10/1984	Ulcer	Unknown	02/03/2010			2538	>=25	1	1	0				0			1	0	02/03/2010	0	0	0			0	0	0
8224514	25/08/1977	Ulcer	5-10Km	14/01/2010			3239	>=25	1	1	0				0			1	0	14/01/2010	0	0	0			0	0	0
8224514	25/08/1977	Ulcer	5-10Km	09/09/2010			3304	>=25	1	1	0				0			2	1	14/01/2010	784	0	0			1	0	0
8224514	25/08/1977	Ulcer	5-10Km	11/12/2011			3429	>=25	1	1	0				0			3	2	09/09/2010	1505	0	0			2	0	0
8239259	01/01/1981	Yaws	<5Km	11/07/2015	8	1:08 to 1:16	3452	>=25	0	1	1	Primary	11/07/2015	01/06/2016	1	0	10.70014	1	0	11/07/2015	0	1	0	11/07/2015	0	0	0	0
8248067	28/10/1995	Ulcer	>10Km	22/12/2013			1815	15-<25	1	1	0				0			1	0	22/12/2013	0	0	0			0	0	0
8253224	14/04/2003	Yaws	>10Km	28/05/2014	ND		1112	5-<15	0	0	0				0			0	0			0	0			0	0	0
8269809	11/03/1983	Ulcer	Unknown	05/09/2014			3149	>=25	0	1	0				0			1	0	05/09/2014	0	0	0			0	0	0
8315154	15/05/1982	Yaws	5-10Km	09/09/2011	64	1:32 to 1:64	2932	>=25	0	1	1	Primary	09/09/2011	01/06/2016	1	0	56.7935	1	0	09/09/2011	0	1	0	09/09/2011	0	0	0	0
8318235	01/11/1975	Ulcer	Unknown	14/11/2008			3304	>=25	1	1	0				0			1	0	14/11/2008	0	0	0			0	0	0
8318235	01/11/1975	Ulcer	Unknown	18/08/2015			3980	>=25	1	1	0				0			2	1	14/11/2008	8119	0	0			1	0	0
8330951	17/01/1997	Ulcer	>10Km	20/04/2010			1326	5-<15	0	1	0				0			1	0	20/04/2010	0	0	0			0	0	0
8389870	06/11/2006	Yaws	<5Km	17/05/2011	64	1:32 to 1:64	453	0-<5	1	1	1	Primary	17/05/2011	01/06/2016	1	0	60.57713	1	0	17/05/2011	0	1	0	17/05/2011	0	0	0	0
8399684	25/02/1995	Ulcer	5-10Km	29/03/2007			1209	5-<15	0	1	0		18/08/2007		0			1	0	29/03/2007	0	0	0			0	0	0
8399684	25/02/1995	Yaws	5-10Km	18/08/2007	32	1:32 to 1:64	1248	5-<15	0	1	1	Primary	18/08/2007	01/06/2016	1	0	105.5773	2	1	29/03/2007	467	1	0	18/08/2007	0	1	0	0
8421709	04/07/2004	Yaws	>10Km	15/10/2011	64	1:32 to 1:64	728	5-<15	1	1	1	Primary	15/10/2011	01/06/2016	1	0	55.6089	1	0	15/10/2011	0	1	0	15/10/2011	0	0	0	0
8426825	06/06/1991	Ulcer	<5Km	28/05/2012			2098	15-<25	0	1	0				0			1	0	28/05/2012	0	0	0			0	0	0
8428128	01/01/1984	Ulcer	>10Km	25/05/2013			2940	>=25	1	1	0				0			1	0	25/05/2013	0	0	0			0	0	0
8428128	01/01/1984	Ulcer	>10Km	25/10/2014			3082	>=25	1	1	0				0			2	1	25/05/2013	1706	0	0			1	0	0
8433772	14/06/2013	Yaws	Unknown	25/04/2016	ND		287	0-<5	0	0	0				0			0	0			0	0			0	0	0
8441305	06/07/1976	Ulcer	Unknown	03/08/2012			3608	>=25	1	1	0				0			1	0	03/08/2012	0	0	0			0	0	0
8469544	17/04/2009	Ulcer	>10Km	13/12/2013			466	0-<5	0	1	0				0			1	0	13/12/2013	0	0	0			0	0	0
8469544	17/04/2009	Ulcer	>10Km	13/10/2015			649	5-<15	0	1	0				0			2	1	13/12/2013	2201	0	0			1	0	0
8470708	15/02/2000	Yaws	<5Km	29/10/2011	64	1:32 to 1:64	1170	5-<15	1	1	1	Primary	29/10/2011	01/06/2016	1	0	55.15091	1	0	29/10/2011	0	1	0	29/10/2011	0	0	0	0
8557295	11/05/1999	Ulcer	<5Km	23/10/2009			1045	5-<15	1	1	0				0			1	0	23/10/2009	0	0	0			0	0	0
8561071	27/05/1988	Ulcer	>10Km	08/10/2014			2637	>=25	1	1	0				0			1	0	08/10/2014	0	0	0			0	0	0
8561071	27/05/1988	Ulcer	>10Km	05/01/2016			2761	>=25	1	1	0				0			2	1	08/10/2014	1493	0	0			1	0	0
8570921	04/04/2003	Ulcer	>10Km	05/10/2009			651	5-<15	0	1	0				0			1	0	05/10/2009	0	0	0			0	0	0
8589486	27/04/2003	Yaws	>10Km	28/06/2011	128	1:128 to 1:512	817	5-<15	1	1	1	Primary	28/06/2011	01/06/2016	1	0	59.19539	1	0	28/06/2011	0	1	0	28/06/2011	0	0	0	0
8589486	27/04/2003	Yaws	>10Km	12/11/2014	8	1:08 to 1:16	1155	5-<15	1	1	0		28/06/2011	01/06/2016	1	4056336	59.19539	2	1	28/06/2011	4056	1	1	28/06/2011	4056	1	1	0
8603096	01/01/1998	Yaws	<5Km	20/07/2007	64	1:32 to 1:64	955	5-<15	0	1	1	Primary	20/07/2007	01/06/2016	1	0	106.5227	1	0	20/07/2007	0	1	0	20/07/2007	0	0	0	0
8603096	01/01/1998	Yaws	<5Km	19/02/2011	128	1:128 to 1:512	1314	5-<15	0	1	1	First reinfection	20/07/2007	01/06/2016	1	4309002	106.5227	2	1	20/07/2007	4309	2	1	20/07/2007	4309	1	1	0
8611880	03/05/1968	Ulcer	Unknown	04/05/2016			4800	>=25	1	1	0				0			1	0	04/05/2016	0	0	0			0	0	0
8614120	17/07/2005	Ulcer	>10Km	15/01/2008			250	0-<5	1	1	0				0			1	0	15/01/2008	0	0	0			0	0	0
8614335	01/06/1996	Ulcer	<5Km	13/04/2006			987	5-<15	0	1	0				0			1	0	13/04/2006	0	0	0			0	0	0
8638343	22/12/1976	Ulcer	Unknown	14/08/2012			3565	>=25	0	1	0				0			1	0	14/08/2012	0	0	0			0	0	0
8651225	22/03/1999	Yaws	5-10Km	24/09/2011	32	1:32 to 1:64	1251	5-<15	0	1	1	Primary	24/09/2011	01/06/2016	1	0	56.29742	1	0	24/09/2011	0	1	0	24/09/2011	0	0	0	0
8667867	01/01/1954	Ulcer	>10Km	31/10/2013			5983	>=25	1	1	0				0			1	0	31/10/2013	0	0	0			0	0	0
8667867	01/01/1954	Ulcer	>10Km	21/05/2014			6038	>=25	1	1	0				0			2	1	31/10/2013	664	0	0			1	0	0
8728056	17/02/2004	Yaws	<5Km	23/10/2009	NR		568	5-<15	1	1	0		09/05/2010		0			1	0	23/10/2009	0	0	0			0	0	0
8728056	17/02/2004	Yaws	<5Km	09/05/2010	32	1:32 to 1:64	622	5-<15	1	1	1	Primary	09/05/2010	01/06/2016	1	0	72.84611	2	1	23/10/2009	651	1	0	09/05/2010	0	1	0	0
8736172	01/01/1998	Ulcer	<5Km	20/12/2011			1397	5-<15	0	1	0				0			1	0	20/12/2011	0	0	0			0	0	0
8736172	01/01/1998	Ulcer	<5Km	28/10/2012			1482	5-<15	0	1	0				0			2	1	20/12/2011	1029	0	0			1	0	0
8740432	14/05/2000	Ulcer	>10Km	23/05/2005			502	5-<15	0	1	0				0			1	0	23/05/2005	0	0	0			0	0	0
8745947	05/10/1979	Yaws	Unknown	16/02/2016	ND		3637	>=25	1	0	0				0			0	0			0	0			0	0	0
8749285	03/07/1986	Ulcer	>10Km	31/05/2010			2391	15-<25	1	1	0				0			1	0	31/05/2010	0	0	0			0	0	0
8749285	03/07/1986	Ulcer	>10Km	29/04/2011			2482	15-<25	1	1	0				0			2	1	31/05/2010	1095	0	0			1	0	0
8759619	01/01/1961	Ulcer	>10Km	02/11/2007			4683	>=25	1	1	0				0			1	0	02/11/2007	0	0	0			0	0	0
8804323	28/12/2006	Ulcer	<5Km	08/03/2012			519	5-<15	0	1	0				0			1	0	08/03/2012	0	0	0			0	0	0
8915353	01/01/2001	Ulcer	<5Km	16/12/2006			596	5-<15	1	1	0				0			1	0	16/12/2006	0	0	0			0	0	0
8941213	17/07/1998	Ulcer	Unknown	27/09/2008			1020	5-<15	1	1	0				0			1	0	27/09/2008	0	0	0			0	0	0
8949458	06/06/1975	Ulcer	>10Km	18/05/2012			3695	>=25	1	1	0				0			1	0	18/05/2012	0	0	0			0	0	0
8953502	26/09/1971	Ulcer	Unknown	22/01/2014			4233	>=25	1	1	0				0			1	0	22/01/2014	0	0	0			0	0	0
8966629	04/06/2004	Ulcer	Unknown	03/04/2010			583	5-<15	0	1	0				0			1	0	03/04/2010	0	0	0			0	0	0
8967212	02/07/1992	Yaws	<5Km	22/03/2016	ND		2372	15-<25	1	0	0				0			0	0			0	0			0	0	0
8969105	15/02/1957	Ulcer	Unknown	11/12/2011			5482	>=25	1	1	0				0			1	0	11/12/2011	0	0	0			0	0	0
8982338	01/01/1984	Yaws	>10Km	19/03/2008	32	1:32 to 1:64	2422	15-<25	0	1	1	Primary	19/03/2008	01/06/2016	1	0	98.53259	1	0	19/03/2008	0	1	0	19/03/2008	0	0	0	0
8989524	25/11/2003	Ulcer	<5Km	01/05/2015			1143	5-<15	0	1	0				0			1	0	01/05/2015	0	0	0			0	0	0
8989524	25/11/2003	Ulcer	<5Km	16/10/2015			1189	5-<15	0	1	0				0			2	1	01/05/2015	552	0	0			1	0	0
8989684	01/01/2012	Yaws	<5Km	09/03/2015	16	1:08 to 1:16	319	0-<5	1	1	1	Primary	09/03/2015	01/06/2016	1	0	14.77943	1	0	09/03/2015	0	1	0	09/03/2015	0	0	0	0
8993630	08/05/1983	Yaws	>10Km	08/10/2008	8	1:08 to 1:16	2542	>=25	0	1	1	Primary	08/10/2008	01/06/2016	1	0	91.86083	1	0	08/10/2008	0	1	0	08/10/2008	0	0	0	0
8996638	01/01/1992	Ulcer	5-10Km	06/09/2006			1468	5-<15	1	1	0				0			1	0	06/09/2006	0	0	0			0	0	0
9000018	02/08/1980	Ulcer	<5Km	31/07/2011			3099	>=25	1	1	0				0			1	0	31/07/2011	0	0	0			0	0	0
9026830	01/01/1999	Yaws	>10Km	15/12/2012	32	1:32 to 1:64	1396	5-<15	1	1	1	Primary	15/12/2012	01/06/2016	1	0	41.56271	1	0	15/12/2012	0	1	0	15/12/2012	0	0	0	0
9062743	06/06/1975	Ulcer - Trauma	<5Km	15/06/2005			3003	>=25	1	0	0				0			0	0			0	0			0	0	0
9062743	06/06/1975	Ulcer - Trauma	<5Km	17/01/2007			3162	>=25	1	0	0				0			0	0			0	0			0	0	0
9062743	06/06/1975	Ulcer - Trauma	<5Km	26/10/2011			3639	>=25	1	0	0				0			0	0			0	0			0	0	0
9062743	06/06/1975	Ulcer - Trauma	<5Km	08/11/2013			3843	>=25	1	0	0				0			0	0			0	0			0	0	0
9062743	06/06/1975	Ulcer - Trauma	<5Km	01/12/2014			3949	>=25	1	0	0				0			0	0			0	0			0	0	0
9062743	06/06/1975	Ulcer - Trauma	<5Km	12/01/2016			4060	>=25	1	0	0				0			0	0			0	0			0	0	0
9070893	30/11/1983	Ulcer	5-10Km	19/10/2006			2289	15-<25	1	1	0				0			1	0	19/10/2006	0	0	0			0	0	0
9070893	30/11/1983	Ulcer	5-10Km	01/02/2007			2317	15-<25	1	1	0				0			2	1	19/10/2006	345	0	0			1	0	0
9084125	01/01/2009	Ulcer	<5Km	22/11/2013			489	0-<5	1	1	0				0			1	0	22/11/2013	0	0	0			0	0	0
9088231	23/07/1978	Ulcer	<5Km	10/07/2006			2797	>=25	0	1	0				0			1	0	10/07/2006	0	0	0			0	0	0
9092451	03/09/1963	Ulcer	Unknown	29/06/2006			4282	>=25	1	1	0				0			1	0	29/06/2006	0	0	0			0	0	0
9092451	03/09/1963	Ulcer	Unknown	08/12/2009			4626	>=25	1	1	0				0			2	1	29/06/2006	4137	0	0			1	0	0
9104816	25/12/1999	Yaws	<5Km	18/05/2010	ND		1040	5-<15	0	0	0				0			0	0			0	0			0	0	0
9111709	12/03/1984	Yaws	>10Km	16/01/2014	16	1:08 to 1:16	2985	>=25	0	1	1	Primary	16/01/2014	01/06/2016	1	0	28.50302	1	0	16/01/2014	0	1	0	16/01/2014	0	0	0	0
9125552	01/06/1993	Ulcer	<5Km	31/08/2009			1625	15-<25	0	1	0				0			1	0	31/08/2009	0	0	0			0	0	0
9160049	14/08/1968	Ulcer	Unknown	03/03/2010			4155	>=25	1	1	0				0			1	0	03/03/2010	0	0	0			0	0	0
9230378	04/04/1979	Ulcer	Unknown	20/12/2015			3671	>=25	1	1	0				0			1	0	20/12/2015	0	0	0			0	0	0
9235651	04/04/1965	Yaws	Unknown	14/11/2010	NR		4561	>=25	0	1	0				0			1	0	14/11/2010	0	0	0			0	0	0
9240808	07/11/2010	Yaws	<5Km	27/09/2014	64	1:32 to 1:64	389	0-<5	0	1	1	Primary	27/09/2014	01/06/2016	1	0	20.14624	1	0	27/09/2014	0	1	0	27/09/2014	0	0	0	0
9272506	27/09/2001	Ulcer	>10Km	21/03/2014			1248	5-<15	1	1	0				0			1	0	21/03/2014	0	0	0			0	0	0
9273538	03/08/1968	Ulcer	Unknown	27/08/2007			3907	>=25	1	1	0				0			1	0	27/08/2007	0	0	0			0	0	0
9324772	29/03/2003	Yaws	<5Km	01/05/2009	ND		609	5-<15	1	0	0				0			0	0			0	0			0	0	0
9347175	09/06/2005	Yaws	<5Km	27/09/2015	16	1:08 to 1:16	1030	5-<15	1	1	1	Primary	27/09/2015	01/06/2016	1	0	8.138055	1	0	27/09/2015	0	1	0	27/09/2015	0	0	0	0
9359249	01/01/1990	Ulcer	Unknown	02/07/2008			1850	15-<25	1	1	0				0			1	0	02/07/2008	0	0	0			0	0	0
9379518	26/01/1980	Ulcer	5-10Km	23/01/2013			3300	>=25	1	1	0				0			1	0	23/01/2013	0	0	0			0	0	0
9402572	03/01/1981	Ulcer	Unknown	23/10/2013			3280	>=25	1	1	0				0			1	0	23/10/2013	0	0	0			0	0	0
9407740	15/04/2004	Ulcer	>10Km	30/01/2006			179	0-<5	1	1	0				0			1	0	30/01/2006	0	0	0			0	0	0
9411638	16/03/1984	Ulcer	<5Km	14/12/2006			2275	15-<25	1	1	0				0			1	0	14/12/2006	0	0	0			0	0	0
9411638	16/03/1984	Ulcer	<5Km	25/03/2012			2803	>=25	1	1	0				0			2	1	14/12/2006	6342	0	0			1	0	0
9418762	03/07/2009	Yaws	<5Km	08/04/2014	8	1:08 to 1:16	477	0-<5	1	1	1	Primary	08/04/2014	01/06/2016	1	0	25.79773	1	0	08/04/2014	0	1	0	08/04/2014	0	0	0	0
9424844	26/06/1986	Ulcer	5-10Km	09/01/2008			2154	15-<25	1	1	0				0			1	0	09/01/2008	0	0	0			0	0	0
9424844	26/06/1986	Ulcer	5-10Km	07/12/2011			2545	>=25	1	1	0				0			2	1	09/01/2008	4698	0	0			1	0	0
9424844	26/06/1986	Ulcer	5-10Km	19/01/2012			2557	>=25	1	1	0				0			3	2	07/12/2011	144	0	0			2	0	0
9424844	26/06/1986	Ulcer	5-10Km	01/03/2013			2668	>=25	1	1	0				0			4	3	19/01/2012	1337	0	0			>=3	0	0
9424844	26/06/1986	Ulcer	5-10Km	07/06/2013			2695	>=25	1	1	0				0			5	4	01/03/2013	324	0	0			>=3	0	0
9424844	26/06/1986	Ulcer	5-10Km	20/01/2015			2857	>=25	1	1	0				0			6	5	07/06/2013	1948	0	0			>=3	0	0
9424844	26/06/1986	Ulcer	5-10Km	12/04/2015			2879	>=25	1	1	0				0			7	6	20/01/2015	268	0	0			>=3	0	0
9435100	26/02/2000	Yaws	Unknown	31/03/2010	ND		1009	5-<15	1	0	0				0			0	0			0	0			0	0	0
9443436	12/03/2011	Yaws	Unknown	17/07/2014	ND		335	0-<5	0	0	0				0			0	0			0	0			0	0	0
9489935	26/10/1974	Ulcer	Unknown	22/08/2010			3582	>=25	1	1	0				0			1	0	22/08/2010	0	0	0			0	0	0
9489935	26/10/1974	Ulcer	Unknown	08/12/2010			3612	>=25	1	1	0				0			2	1	22/08/2010	355	0	0			1	0	0
9496000	17/06/1999	Ulcer	<5Km	24/01/2009			961	5-<15	0	1	0				0			1	0	24/01/2009	0	0	0			0	0	0
9506150	01/01/2008	Yaws	5-10Km	04/07/2011	64	1:32 to 1:64	351	0-<5	1	1	1	Primary	04/07/2011	01/06/2016	1	0	58.99118	1	0	04/07/2011	0	1	0	04/07/2011	0	0	0	0
9521421	07/07/1987	Ulcer	5-10Km	22/03/2012			2471	15-<25	1	1	0				0			1	0	22/03/2012	0	0	0			0	0	0
9526291	09/09/1969	Ulcer	Unknown	02/07/2014			4481	>=25	1	1	0				0			1	0	02/07/2014	0	0	0			0	0	0
9557811	03/05/1965	Ulcer	Unknown	15/09/2011			4637	>=25	1	1	0				0			1	0	15/09/2011	0	0	0			0	0	0
9560598	18/07/1966	Ulcer	Unknown	28/06/2012			4595	>=25	0	1	0				0			1	0	28/06/2012	0	0	0			0	0	0
9563089	14/09/1977	Ulcer	<5Km	31/05/2009			3171	>=25	0	1	0				0			1	0	31/05/2009	0	0	0			0	0	0
9598707	16/11/1998	Yaws	<5Km	10/05/2005	16	1:08 to 1:16	648	5-<15	0	1	1	Primary	10/05/2005	01/06/2016	1	0	132.8795	1	0	10/05/2005	0	1	0	10/05/2005	0	0	0	0
9598707	16/11/1998	Yaws	<5Km	20/10/2006	NR		793	5-<15	0	1	0		10/05/2005	01/06/2016	1	1737012	132.8795	2	1	10/05/2005	1737	1	1	10/05/2005	1737	1	1	0
9598707	16/11/1998	Yaws	<5Km	05/07/2007	16	1:08 to 1:16	863	5-<15	0	1	1	First reinfection	10/05/2005	01/06/2016	1	2585885	132.8795	3	2	20/10/2006	849	2	1	10/05/2005	2586	2	1	0
9598707	16/11/1998	Yaws	<5Km	22/09/2009	32	1:32 to 1:64	1085	5-<15	0	1	1	Second reinfection	10/05/2005	01/06/2016	1	5250769	132.8795	4	3	05/07/2007	2665	3	2	05/07/2007	2665	>=3	>=2	1
9598707	16/11/1998	Yaws	<5Km	29/06/2011	64	1:32 to 1:64	1262	5-<15	0	1	1	Third reinfection	10/05/2005	01/06/2016	1	7372121	132.8795	5	4	22/09/2009	2121	4	3	22/09/2009	2121	>=3	>=2	1
9598707	16/11/1998	Yaws	<5Km	04/06/2012	NR		1355	5-<15	0	1	0		10/05/2005	01/06/2016	1	8493299	132.8795	6	5	29/06/2011	1121	4	4	29/06/2011	1121	>=3	>=2	1
9598707	16/11/1998	Yaws	<5Km	04/07/2014	NR		1563	15-<25	0	1	0		10/05/2005	01/06/2016	1	1099374	132.8795	7	6	04/06/2012	2500	4	4	29/06/2011	3622	>=3	>=2	1
9609080	07/03/2010	Yaws	>10Km	21/10/2014	ND		463	0-<5	1	0	0				0			0	0			0	0			0	0	0
9622403	30/03/1974	Yaws	5-10Km	11/10/2007	16	1:08 to 1:16	3353	>=25	0	1	1	Primary	11/10/2007	01/06/2016	1	0	103.8009	1	0	11/10/2007	0	1	0	11/10/2007	0	0	0	0
9632368	01/01/1969	Ulcer	Unknown	07/05/2008			3935	>=25	1	1	0				0			1	0	07/05/2008	0	0	0			0	0	0
9636547	07/03/1987	Ulcer	<5Km	27/01/2009			2190	15-<25	1	1	0				0			1	0	27/01/2009	0	0	0			0	0	0
9655906	23/01/1974	Yaws	5-10Km	12/05/2008	64	1:32 to 1:64	3430	>=25	0	1	1	Primary	12/05/2008	01/06/2016	1	0	96.76262	1	0	12/05/2008	0	1	0	12/05/2008	0	0	0	0
9655906	23/01/1974	Ulcer	5-10Km	09/07/2013			3946	>=25	0	1	0		12/05/2008	01/06/2016	1	619709	96.76262	2	1	12/05/2008	6197	1	1	12/05/2008	6197	1	1	0
9657473	25/07/1974	Ulcer	Unknown	29/08/2014			4010	>=25	1	1	0				0			1	0	29/08/2014	0	0	0			0	0	0
9679093		Yaws	<5Km	29/08/2008	32	1:32 to 1:64			1	0	0				0			0	0			0	0			0	0	0
9680522	01/01/1995	Ulcer	<5Km	20/03/2006			1122	5-<15	1	1	0				0			1	0	20/03/2006	0	0	0			0	0	0
9680522	01/01/1995	Ulcer	<5Km	14/08/2006			1162	5-<15	1	1	0				0			2	1	20/03/2006	484	0	0			1	0	0
9696428	07/08/1969	Ulcer	<5Km	29/07/2015			4598	>=25	0	1	0				0			1	0	29/07/2015	0	0	0			0	0	0
9696428	07/08/1969	Ulcer	<5Km	29/01/2016			4648	>=25	0	1	0				0			2	1	29/07/2015	605	0	0			1	0	0
9707856	01/01/1960	Ulcer	Unknown	02/08/2012			5259	>=25	1	1	0				0			1	0	02/08/2012	0	0	0			0	0	0
9729686	23/05/2011	Ulcer	<5Km	02/09/2015			428	0-<5	0	1	0				0			1	0	02/09/2015	0	0	0			0	0	0
9771465	03/01/1983	Ulcer	<5Km	30/10/2012			2983	>=25	0	1	0				0			1	0	30/10/2012	0	0	0			0	0	0
9771465	03/01/1983	Ulcer	<5Km	11/12/2013			3094	>=25	0	1	0				0			2	1	30/10/2012	1339	0	0			1	0	0
9782741	13/04/1998	Yaws	<5Km	30/06/2010	64	1:32 to 1:64	1222	5-<15	1	1	1	Primary	30/06/2010	01/06/2016	1	0	71.13287	1	0	30/06/2010	0	1	0	30/06/2010	0	0	0	0
9786603	10/04/1975	Ulcer	Unknown	25/05/2011			3612	>=25	1	1	0				0			1	0	25/05/2011	0	0	0			0	0	0
9804751	06/07/1977	Ulcer	Unknown	22/04/2007			2979	>=25	1	1	0				0			1	0	22/04/2007	0	0	0			0	0	0
9804751	06/07/1977	Ulcer	Unknown	30/04/2012			3482	>=25	1	1	0				0			2	1	22/04/2007	6037	0	0			1	0	0
9816332	09/06/1999	Yaws	5-10Km	24/10/2006	32	1:32 to 1:64	738	5-<15	1	1	1	Primary	24/10/2006	01/06/2016	1	0	115.3772	1	0	24/10/2006	0	1	0	24/10/2006	0	0	0	0
9836316	03/06/2006	Ulcer	<5Km	20/11/2010			447	0-<5	0	1	0				0			1	0	20/11/2010	0	0	0			0	0	0
9838249	29/12/2012	Ulcer	<5Km	19/08/2015			264	0-<5	0	1	0				0			1	0	19/08/2015	0	0	0			0	0	0
9840161	29/11/1979	Ulcer	Unknown	18/07/2015			3563	>=25	1	1	0				0			1	0	18/07/2015	0	0	0			0	0	0
9841474	01/01/1972	Ulcer	Unknown	11/09/2012			4070	>=25	1	1	0				0			1	0	11/09/2012	0	0	0			0	0	0
9841474	01/01/1972	Ulcer	Unknown	16/12/2014			4296	>=25	1	1	0				0			2	1	11/09/2012	2716	0	0			1	0	0
9869693	07/01/1982	Ulcer	<5Km	31/03/2012			3023	>=25	1	1	0				0			1	0	31/03/2012	0	0	0			0	0	0
9869693	07/01/1982	Ulcer	<5Km	04/03/2014			3215	>=25	1	1	0				0			2	1	31/03/2012	2312	0	0			1	0	0
9877370	01/01/1991	Ulcer	<5Km	29/10/2013			2283	15-<25	1	1	0				0			1	0	29/10/2013	0	0	0			0	0	0
9883758	29/06/1970	Ulcer	Unknown	12/03/2014			4370	>=25	1	1	0				0			1	0	12/03/2014	0	0	0			0	0	0
9898039	26/06/1960	Ulcer	Unknown	12/06/2012			5196	>=25	1	1	0				0			1	0	12/06/2012	0	0	0			0	0	0
9936838	03/05/2000	Yaws	<5Km	19/03/2014	4	4	1388	5-<15	1	1	0				0			1	0	19/03/2014	0	0	0			0	0	0
9946639		Yaws	<5Km	05/02/2010	ND				1	0	0				0			0	0			0	0			0	0	0
9953392	09/03/1997	Ulcer	<5Km	19/03/2007			1003	5-<15	1	1	0				0			1	0	19/03/2007	0	0	0			0	0	0
9989779	28/04/1984	Ulcer	>10Km	13/03/2014			2987	>=25	1	1	0				0			1	0	13/03/2014	0	0	0			0	0	0
10018298	03/03/1988	Ulcer	Unknown	12/11/2013			2570	>=25	1	1	0				0			1	0	12/11/2013	0	0	0			0	0	0
10049528	03/05/1950	Ulcer	>10Km	24/12/2007			5764	>=25	0	1	0				0			1	0	24/12/2007	0	0	0			0	0	0
10062676	17/09/1993	Ulcer	<5Km	28/08/2006			1295	5-<15	0	1	0				0			1	0	28/08/2006	0	0	0			0	0	0
10066697	08/11/1982	Ulcer	5-10Km	26/01/2014			3122	>=25	1	1	0				0			1	0	26/01/2014	0	0	0			0	0	0
10073471	01/01/1995	Ulcer	>10Km	23/12/2010			1598	15-<25	1	1	0				0			1	0	23/12/2010	0	0	0			0	0	0
10078198	21/08/2004	Yaws	>10Km	08/12/2006	32	1:32 to 1:64	230	0-<5	0	1	1	Primary	08/12/2006	01/06/2016	1	0	113.9004	1	0	08/12/2006	0	1	0	08/12/2006	0	0	0	0
10078198	21/08/2004	Yaws	>10Km	08/10/2010	ND		613	5-<15	0	0	0		08/12/2006	01/06/2016	1	460519	113.9004	1	1	08/12/2006	4605	1	1	08/12/2006	4605	1	1	0
10078198	21/08/2004	Yaws	>10Km	21/01/2013	64	1:32 to 1:64	842	5-<15	0	1	1	First reinfection	08/12/2006	01/06/2016	1	7356229	113.9004	2	1	08/12/2006	7356	2	1	08/12/2006	7356	1	1	0
10079326	17/01/1969	Ulcer	<5Km	27/04/2011			4227	>=25	1	1	0				0			1	0	27/04/2011	0	0	0			0	0	0
10113958	25/09/1969	Ulcer	Unknown	25/04/2011			4158	>=25	1	1	0				0			1	0	25/04/2011	0	0	0			0	0	0
10151424	30/07/2009	Ulcer	<5Km	30/10/2013			425	0-<5	1	1	0				0			1	0	30/10/2013	0	0	0			0	0	0
10178491	12/06/1998	Ulcer	>10Km	04/07/2006			806	5-<15	0	1	0				0			1	0	04/07/2006	0	0	0			0	0	0
10188218	01/03/1957	Ulcer	<5Km	29/05/2006			4924	>=25	1	1	0				0			1	0	29/05/2006	0	0	0			0	0	0
10188218	01/03/1957	Ulcer	<5Km	17/02/2016			5897	>=25	1	1	0				0			2	1	29/05/2006	11681	0	0			1	0	0
10202943	01/10/2003	Yaws	<5Km	15/01/2009	16	1:08 to 1:16	529	5-<15	1	1	1	Primary	15/01/2009	01/06/2016	1	0	88.59902	1	0	15/01/2009	0	1	0	15/01/2009	0	0	0	0
10215871		Ulcer	>10Km	17/07/2006					1	0	0				0			0	0			0	0			0	0	0
10233177	01/01/1955	Ulcer	Unknown	26/09/2014			5974	>=25	1	1	0				0			1	0	26/09/2014	0	0	0			0	0	0
10249710	16/05/2004	Ulcer	<5Km	27/08/2009			528	5-<15	1	1	0				0			1	0	27/08/2009	0	0	0			0	0	0
10265585	01/01/1965	Ulcer	Unknown	16/02/2013			4813	>=25	1	1	0				0			1	0	16/02/2013	0	0	0			0	0	0
10275013	02/01/2000	Ulcer	Unknown	07/12/2008			893	5-<15	1	1	0				0			1	0	07/12/2008	0	0	0			0	0	0
10276691	01/01/1967	Ulcer	<5Km	19/05/2005			3838	>=25	0	1	0				0			1	0	19/05/2005	0	0	0			0	0	0
10277305	28/09/2006	Ulcer	>10Km	10/01/2013			629	5-<15	0	1	0				0			1	0	10/01/2013	0	0	0			0	0	0
10282450	01/01/1954	Ulcer	Unknown	09/09/2012			5869	>=25	1	1	0				0			1	0	09/09/2012	0	0	0			0	0	0
10294372	19/04/1996	Yaws	Unknown	21/07/2005	16	1:08 to 1:16	926	5-<15	1	1	1	Primary	21/07/2005	01/06/2016	1	0	130.5084	1	0	21/07/2005	0	1	0	21/07/2005	0	0	0	0
10296984	19/12/1985	Yaws	5-10Km	16/05/2009	16	1:08 to 1:16	2341	15-<25	0	1	1	Primary	16/05/2009	01/06/2016	1	0	84.61729	1	0	16/05/2009	0	1	0	16/05/2009	0	0	0	0
10300516	13/06/2002	Yaws	<5Km	08/02/2008	32	1:32 to 1:64	566	5-<15	1	1	1	Primary	08/02/2008	01/06/2016	1	0	99.84731	1	0	08/02/2008	0	1	0	08/02/2008	0	0	0	0
10300516	13/06/2002	Yaws	<5Km	19/07/2008	64	1:32 to 1:64	610	5-<15	1	1	0		08/02/2008	01/06/2016	1	5323904	99.84731	2	1	08/02/2008	532	1	1	08/02/2008	532	1	1	0
10300516	13/06/2002	Yaws	<5Km	08/09/2009	64	1:32 to 1:64	724	5-<15	1	1	1	First reinfection	08/02/2008	01/06/2016	1	1900955	99.84731	3	2	19/07/2008	1369	2	1	08/02/2008	1901	2	1	0
10300516	13/06/2002	Ulcer	<5Km	03/04/2010			781	5-<15	1	1	0		08/02/2008	01/06/2016	1	2582223	99.84731	4	3	08/09/2009	681	2	2	08/09/2009	681	>=3	>=2	1
10300516	13/06/2002	Yaws	<5Km	27/04/2012	32	1:32 to 1:64	987	5-<15	1	1	1	Second reinfection	08/02/2008	01/06/2016	1	5065224	99.84731	5	4	03/04/2010	2483	3	2	08/09/2009	3164	>=3	>=2	1
10300516	13/06/2002	Yaws	<5Km	30/10/2013	ND		1138	5-<15	1	0	0		08/02/2008	01/06/2016	1	6878567	99.84731	5	5	27/04/2012	1813	3	3	27/04/2012	1813	>=3	>=2	1
10303676	02/01/2000	Ulcer	Unknown	21/09/2008			872	5-<15	1	1	0				0			1	0	21/09/2008	0	0	0			0	0	0
10313426	01/01/1999	Yaws	>10Km	12/12/2008	32	1:32 to 1:64	995	5-<15	0	1	1	Primary	12/12/2008	01/06/2016	1	0	89.71914	1	0	12/12/2008	0	1	0	12/12/2008	0	0	0	0
10334978	30/11/2000	Ulcer	>10Km	08/05/2005			444	0-<5	0	1	0				0			1	0	08/05/2005	0	0	0			0	0	0
10334978	30/11/2000	Ulcer	>10Km	31/07/2009			867	5-<15	0	1	0				0			2	1	08/05/2005	5082	0	0			1	0	0
10334978	30/11/2000	Ulcer	>10Km	05/05/2012			1143	5-<15	0	1	0				0			3	2	31/07/2009	3319	0	0			2	0	0
10336980	28/08/1988	Ulcer	Unknown	23/01/2013			2441	15-<25	1	1	0				0			1	0	23/01/2013	0	0	0			0	0	0
10340092	27/05/1997	Ulcer	5-10Km	18/12/2009			1256	5-<15	1	1	0				0			1	0	18/12/2009	0	0	0			0	0	0
10342718	02/08/1975	Ulcer	Unknown	13/08/2015			4003	>=25	1	1	0				0			1	0	13/08/2015	0	0	0			0	0	0
10368340	03/05/2003	Ulcer	<5Km	20/12/2008			563	5-<15	1	1	0				0			1	0	20/12/2008	0	0	0			0	0	0
10372231	19/04/1965	Ulcer	Unknown	23/10/2010			4551	>=25	1	1	0				0			1	0	23/10/2010	0	0	0			0	0	0
10387992	05/08/2012	Ulcer	<5Km	29/01/2016			348	0-<5	1	1	0				0			1	0	29/01/2016	0	0	0			0	0	0
10388706	04/03/2009	Yaws	Unknown	01/11/2010	32	1:32 to 1:64	166	0-<5	0	1	1	Primary	01/11/2010	01/06/2016	1	0	67.04749	1	0	01/11/2010	0	1	0	01/11/2010	0	0	0	0
10388706	04/03/2009	Yaws	Unknown	24/01/2012	ND		289	0-<5	0	0	0		01/11/2010	01/06/2016	1	1476023	67.04749	1	1	01/11/2010	1476	1	1	01/11/2010	1476	1	1	0
10412226	12/11/2006	Yaws	5-10Km	20/10/2010	16	1:08 to 1:16	394	0-<5	0	1	1	Primary	20/10/2010	01/06/2016	1	0	67.44834	1	0	20/10/2010	0	1	0	20/10/2010	0	0	0	0
10412226	12/11/2006	Yaws	5-10Km	25/05/2011	16	1:08 to 1:16	453	0-<5	0	1	0		20/10/2010	01/06/2016	1	714216	67.44834	2	1	20/10/2010	714	1	1	20/10/2010	714	1	1	0
10415259	07/02/1998	Ulcer	<5Km	16/01/2006			794	5-<15	1	1	0				0			1	0	16/01/2006	0	0	0			0	0	0
10415259	07/02/1998	Ulcer	<5Km	08/04/2006			817	5-<15	1	1	0				0			2	1	16/01/2006	270	0	0			1	0	0
10416669	12/03/1996	Yaws	>10Km	24/09/2005	32	1:32 to 1:64	954	5-<15	1	1	1	Primary	24/09/2005	01/06/2016	1	0	128.3741	1	0	24/09/2005	0	1	0	24/09/2005	0	0	0	0
10424833	15/06/1998	Ulcer	<5Km	07/01/2009			1057	5-<15	0	1	0				0			1	0	07/01/2009	0	0	0			0	0	0
10424833	15/06/1998	Ulcer	<5Km	15/05/2012			1392	5-<15	0	1	0				0			2	1	07/01/2009	4025	0	0			1	0	0
10424833	15/06/1998	Ulcer	<5Km	25/05/2014			1594	15-<25	0	1	0				0			3	2	15/05/2012	2435	0	0			2	0	0
10441381	01/06/1968	Ulcer	>10Km	25/06/2005			3707	>=25	1	1	0				0			1	0	25/06/2005	0	0	0			0	0	0
10441381	01/06/1968	Ulcer	>10Km	05/01/2008			3959	>=25	1	1	0				0			2	1	25/06/2005	3038	0	0			1	0	0
10446257	07/07/1963	Ulcer	Unknown	24/02/2007			4364	>=25	1	1	0				0			1	0	24/02/2007	0	0	0			0	0	0
10475448	02/01/1977	Ulcer	Unknown	05/05/2006			2934	>=25	1	1	0				0			1	0	05/05/2006	0	0	0			0	0	0
10475448	02/01/1977	Ulcer	Unknown	20/02/2014			3714	>=25	1	1	0				0			2	1	05/05/2006	9370	0	0			1	0	0
10475448	02/01/1977	Ulcer	Unknown	15/07/2015			3853	>=25	1	1	0				0			3	2	20/02/2014	1676	0	0			2	0	0
10477290	26/09/1968	Ulcer	Unknown	01/12/2012			4418	>=25	1	1	0				0			1	0	01/12/2012	0	0	0			0	0	0
10481382	24/09/1961	Ulcer	>10Km	27/09/2008			4701	>=25	1	1	0				0			1	0	27/09/2008	0	0	0			0	0	0
10483971	01/01/1980	Ulcer	<5Km	18/07/2011			3154	>=25	1	1	0				0			1	0	18/07/2011	0	0	0			0	0	0
10495650	27/12/2005	Yaws	<5Km	28/10/2015	ND		984	5-<15	1	0	0				0			0	0			0	0			0	0	0
10520841	25/11/1962	Ulcer	Unknown	29/06/2005			4259	>=25	1	1	0				0			1	0	29/06/2005	0	0	0			0	0	0
10520841	25/11/1962	Ulcer	Unknown	20/01/2013			5016	>=25	1	1	0				0			2	1	29/06/2005	9085	0	0			1	0	0
10569679	01/01/1982	Ulcer	5-10Km	23/11/2005			2389	15-<25	1	1	0				0			1	0	23/11/2005	0	0	0			0	0	0
10598025	18/06/1989	Ulcer	Unknown	19/07/2015			2608	>=25	1	1	0				0			1	0	19/07/2015	0	0	0			0	0	0
10606417	11/03/2008	Ulcer	Unknown	18/03/2014			602	5-<15	0	1	0				0			1	0	18/03/2014	0	0	0			0	0	0
10642351	31/12/1984	Ulcer	Unknown	03/12/2013			2892	>=25	1	1	0				0			1	0	03/12/2013	0	0	0			0	0	0
10642959	29/03/2011	Yaws	>10Km	28/03/2014	16	1:08 to 1:16	300	0-<5	0	1	1	Primary	28/03/2014	01/06/2016	1	0	26.17201	1	0	28/03/2014	0	1	0	28/03/2014	0	0	0	0
10648437	14/09/1999	Ulcer	<5Km	08/10/2010			1107	5-<15	1	1	0				0			1	0	08/10/2010	0	0	0			0	0	0
10656932	06/10/1959	Ulcer	Unknown	25/04/2013			5355	>=25	1	1	0				0			1	0	25/04/2013	0	0	0			0	0	0
10656932	06/10/1959	Ulcer	Unknown	20/01/2015			5529	>=25	1	1	0				0			2	1	25/04/2013	2090	0	0			1	0	0
10692979	01/01/1983	Ulcer	<5Km	04/02/2011			2809	>=25	1	1	0				0			1	0	04/02/2011	0	0	0			0	0	0
10692979	01/01/1983	Ulcer	<5Km	01/12/2013			3092	>=25	1	1	0				0			2	1	04/02/2011	3392	0	0			1	0	0
10717301	13/06/1980	Ulcer	5-10Km	02/12/2008			2847	>=25	1	1	0				0			1	0	02/12/2008	0	0	0			0	0	0
10717301	13/06/1980	Ulcer	5-10Km	28/02/2009			2871	>=25	1	1	0				0			2	1	02/12/2008	291	0	0			1	0	0
10719621	14/04/2009	Ulcer	<5Km	11/06/2013			416	0-<5	1	1	0				0			1	0	11/06/2013	0	0	0			0	0	0
10751906	27/11/2011	Yaws	Unknown	12/02/2014	ND		221	0-<5	1	0	0				0			0	0			0	0			0	0	0
10751906	27/11/2011	Ulcer	Unknown	10/08/2014			270	0-<5	1	1	0				0			1	0	10/08/2014	0	0	0			0	0	0
10762953	07/06/1953	Ulcer	Unknown	11/06/2005			5201	>=25	1	1	0				0			1	0	11/06/2005	0	0	0			0	0	0
10784172	01/01/2004	Ulcer	<5Km	20/02/2013			914	5-<15	1	1	0				0			1	0	20/02/2013	0	0	0			0	0	0
10792027	16/09/1984	Ulcer	Unknown	08/01/2015			3031	>=25	1	1	0				0			1	0	08/01/2015	0	0	0			0	0	0
10792027	16/09/1984	Ulcer	Unknown	04/11/2015			3113	>=25	1	1	0				0			2	1	08/01/2015	985	0	0			1	0	0
10800478	14/09/2001	Yaws	Unknown	29/05/2013	32	1:32 to 1:64	1171	5-<15	0	1	1	Primary	29/05/2013	01/06/2016	1	0	36.1348	1	0	29/05/2013	0	1	0	29/05/2013	0	0	0	0
10831150	01/01/1989	Ulcer	Unknown	13/11/2008			1987	15-<25	0	1	0				0			1	0	13/11/2008	0	0	0			0	0	0
10831150	01/01/1989	Ulcer	Unknown	21/04/2013			2430	15-<25	0	1	0				0			2	1	13/11/2008	5330	0	0			1	0	0
10844631	16/08/1983	Ulcer	Unknown	12/06/2013			2983	>=25	1	1	0				0			1	0	12/06/2013	0	0	0			0	0	0
10854924	01/01/1985	Ulcer	<5Km	31/08/2010			2566	>=25	1	1	0				0			1	0	31/08/2010	0	0	0			0	0	0
10862368	26/10/1998	Yaws	<5Km	31/01/2009	64	1:32 to 1:64	1027	5-<15	0	1	1	Primary	31/01/2009	01/06/2016	1	0	88.07194	1	0	31/01/2009	0	1	0	31/01/2009	0	0	0	0
10862368	26/10/1998	Ulcer	<5Km	08/03/2011			1237	5-<15	0	1	0		31/01/2009	01/06/2016	1	2519495	88.07194	2	1	31/01/2009	2519	1	1	31/01/2009	2519	1	1	0
10892752	12/05/2008	Ulcer	<5Km	26/05/2014			604	5-<15	1	1	0				0			1	0	26/05/2014	0	0	0			0	0	0
10903369	23/08/1999	Ulcer	Unknown	17/11/2007			824	5-<15	1	1	0				0			1	0	17/11/2007	0	0	0			0	0	0
10908623	27/03/2000	Yaws	5-10Km	16/08/2011	64	1:32 to 1:64	1139	5-<15	0	1	1	Primary	16/08/2011	01/06/2016	1	0	57.5834	1	0	16/08/2011	0	1	0	16/08/2011	0	0	0	0
10961794	24/04/1999	Yaws	<5Km	27/09/2014	128	1:128 to 1:512	1543	15-<25	0	1	1	Primary	27/09/2014	01/06/2016	1	0	20.14445	1	0	27/09/2014	0	1	0	27/09/2014	0	0	0	0
10962349	06/05/1987	Ulcer	<5Km	01/08/2012			2524	>=25	0	1	0				0			1	0	01/08/2012	0	0	0			0	0	0
10988160	02/07/1986	Ulcer	5-10Km	06/03/2010			2368	15-<25	1	1	0				0			1	0	06/03/2010	0	0	0			0	0	0
10988160	02/07/1986	Ulcer	5-10Km	11/11/2011			2536	>=25	1	1	0				0			2	1	06/03/2010	2021	0	0			1	0	0
10988160	02/07/1986	Ulcer	5-10Km	25/11/2013			2740	>=25	1	1	0				0			3	2	11/11/2011	2453	0	0			2	0	0
10988160	02/07/1986	Ulcer	5-10Km	15/07/2014			2804	>=25	1	1	0				0			4	3	25/11/2013	761	0	0			>=3	0	0
10988160	02/07/1986	Ulcer	5-10Km	23/04/2015			2881	>=25	1	1	0				0			5	4	15/07/2014	928	0	0			>=3	0	0
10989818	24/04/1982	Ulcer	>10Km	16/02/2009			2682	>=25	1	1	0				0			1	0	16/02/2009	0	0	0			0	0	0
10989818	24/04/1982	Ulcer	>10Km	16/01/2013			3073	>=25	1	1	0				0			2	1	16/02/2009	4704	0	0			1	0	0
10989818	24/04/1982	Ulcer	>10Km	27/05/2013			3109	>=25	1	1	0				0			3	2	16/01/2013	433	0	0			2	0	0
11029877	02/06/2002	Yaws	>10Km	11/04/2014	256	1:128 to 1:512	1186	5-<15	1	1	1	Primary	11/04/2014	01/06/2016	1	0	25.69913	1	0	11/04/2014	0	1	0	11/04/2014	0	0	0	0
11036260	03/09/1970	Ulcer	>10Km	23/01/2014			4339	>=25	1	1	0				0			1	0	23/01/2014	0	0	0			0	0	0
11036260	03/09/1970	Ulcer	>10Km	01/12/2015			4524	>=25	1	1	0				0			2	1	23/01/2014	2227	0	0			1	0	0
11041040	05/11/2007	Ulcer	5-10Km	26/03/2011			339	0-<5	1	1	0				0			1	0	26/03/2011	0	0	0			0	0	0
11063216	18/12/2007	Ulcer	<5Km	29/12/2010			303	0-<5	0	1	0				0			1	0	29/12/2010	0	0	0			0	0	0
11063216	18/12/2007	Ulcer	<5Km	29/10/2013			587	5-<15	0	1	0				0			2	1	29/12/2010	3404	0	0			1	0	0
11063216	18/12/2007	Ulcer	<5Km	31/08/2014			670	5-<15	0	1	0				0			3	2	29/10/2013	1007	0	0			2	0	0
11088060	28/12/1992	Ulcer	>10Km	10/10/2013			2078	15-<25	0	1	0				0			1	0	10/10/2013	0	0	0			0	0	0
11151487	02/03/1989	Yaws	5-10Km	07/06/2008	64	1:32 to 1:64	1927	15-<25	1	1	1	Primary	07/06/2008	01/06/2016	1	0	95.89935	1	0	07/06/2008	0	1	0	07/06/2008	0	0	0	0
11165437	10/08/1987	Ulcer	Unknown	07/05/2016			2874	>=25	1	1	0				0			1	0	07/05/2016	0	0	0			0	0	0
11194143	23/03/1986	Yaws	Unknown	08/10/2008	NR		2255	15-<25	0	1	0				0			1	0	08/10/2008	0	0	0			0	0	0
11198849	24/12/1994	Ulcer	<5Km	05/03/2007			1220	5-<15	0	1	0				0			1	0	05/03/2007	0	0	0			0	0	0
11199894	20/02/1980	Ulcer	>10Km	24/05/2012			3226	>=25	0	1	0				0			1	0	24/05/2012	0	0	0			0	0	0
11204989	01/06/1956	Ulcer	Unknown	01/11/2009			5342	>=25	1	1	0				0			1	0	01/11/2009	0	0	0			0	0	0
11232323	01/01/1976	Ulcer	Unknown	26/09/2013			3774	>=25	1	1	0				0			1	0	26/09/2013	0	0	0			0	0	0
11232323	01/01/1976	Ulcer	Unknown	08/04/2015			3927	>=25	1	1	0				0			2	1	26/09/2013	1839	0	0			1	0	0
11236217	23/06/1966	Ulcer	Unknown	11/04/2013			4680	>=25	1	1	0				0			1	0	11/04/2013	0	0	0			0	0	0
11237823	22/08/1972	Ulcer	Unknown	06/08/2015			4295	>=25	1	1	0				0			1	0	06/08/2015	0	0	0			0	0	0
11239487	23/01/2007	Ulcer	<5Km	24/08/2013			659	5-<15	1	1	0				0			1	0	24/08/2013	0	0	0			0	0	0
11245741	01/04/1973	Ulcer	<5Km	19/05/2012			3913	>=25	0	1	0				0			1	0	19/05/2012	0	0	0			0	0	0
11256426	03/06/2004	Yaws	>10Km	08/03/2013	ND		876	5-<15	1	0	0		15/04/2016		0			0	0			0	0			0	0	0
11256426	03/06/2004	Yaws	>10Km	15/04/2016	16	1:08 to 1:16	1187	5-<15	1	1	1	Primary	15/04/2016	01/06/2016	1	0	1.524848	1	0	15/04/2016	0	1	0	15/04/2016	0	0	0	0
11267141	10/05/1999	Yaws	5-10Km	25/02/2009	64	1:32 to 1:64	980	5-<15	0	1	1	Primary	25/02/2009	01/06/2016	1	0	87.25108	1	0	25/02/2009	0	1	0	25/02/2009	0	0	0	0
11273939	12/12/1988	Ulcer	Unknown	08/06/2010			2149	15-<25	1	1	0				0			1	0	08/06/2010	0	0	0			0	0	0
11273939	12/12/1988	Ulcer	Unknown	07/05/2012			2340	15-<25	1	1	0				0			2	1	08/06/2010	2300	0	0			1	0	0
11284518	04/04/2000	Yaws	<5Km	24/12/2011	64	1:32 to 1:64	1172	5-<15	1	1	1	Primary	24/12/2011	01/06/2016	1	0	53.30601	1	0	24/12/2011	0	1	0	24/12/2011	0	0	0	0
11295099	10/08/1965	Ulcer	Unknown	11/10/2014			4917	>=25	1	1	0				0			1	0	11/10/2014	0	0	0			0	0	0
11300978	04/05/1995	Ulcer	<5Km	24/03/2006			1089	5-<15	0	1	0				0			1	0	24/03/2006	0	0	0			0	0	0
11306727	13/07/2008	Ulcer	Unknown	24/03/2012			370	0-<5	1	1	0		25/10/2013		0			1	0	24/03/2012	0	0	0			0	0	0
11306727	13/07/2008	Yaws	Unknown	25/10/2013	256	1:128 to 1:512	529	5-<15	1	1	1	Primary	25/10/2013	01/06/2016	1	0	31.23598	2	1	24/03/2012	1908	1	0	25/10/2013	0	1	0	0
11330647	18/11/1992	Ulcer	>10Km	15/12/2005			1307	5-<15	0	1	0				0			1	0	15/12/2005	0	0	0			0	0	0
11335691	01/01/1992	Ulcer	5-10Km	24/12/2015			2398	15-<25	1	1	0				0			1	0	24/12/2015	0	0	0			0	0	0
11345577	10/10/2001	Ulcer	<5Km	19/04/2007			552	5-<15	0	1	0		17/03/2014		0			1	0	19/04/2007	0	0	0			0	0	0
11345577	10/10/2001	Yaws	<5Km	17/03/2014	512	1:128 to 1:512	1243	5-<15	0	1	1	Primary	17/03/2014	01/06/2016	1	0	26.52433	2	1	19/04/2007	8303	1	0	17/03/2014	0	1	0	0
11369873	02/02/1985	Ulcer	<5Km	14/04/2009			2420	15-<25	1	1	0				0			1	0	14/04/2009	0	0	0			0	0	0
11375605	01/01/1976	Ulcer	<5Km	19/11/2012			3689	>=25	0	1	0				0			1	0	19/11/2012	0	0	0			0	0	0
11376753	01/07/1972	Ulcer	Unknown	11/01/2007			3453	>=25	1	1	0				0			1	0	11/01/2007	0	0	0			0	0	0
11376753	01/07/1972	Ulcer	Unknown	02/10/2009			3726	>=25	1	1	0				0			2	1	11/01/2007	3274	0	0			1	0	0
11380767	10/11/2004	Yaws	5-10Km	07/08/2010	32	1:32 to 1:64	574	5-<15	0	1	1	Primary	07/08/2010	01/06/2016	1	0	69.88922	1	0	07/08/2010	0	1	0	07/08/2010	0	0	0	0
11380767	10/11/2004	Yaws	5-10Km	13/07/2011	8	1:08 to 1:16	667	5-<15	0	1	0		07/08/2010	01/06/2016	1	1119041	69.88922	2	1	07/08/2010	1119	1	1	07/08/2010	1119	1	1	0
11393063	13/03/1987	Ulcer	Unknown	31/05/2012			2522	>=25	1	1	0				0			1	0	31/05/2012	0	0	0			0	0	0
11408759	10/03/2007	Ulcer	<5Km	27/09/2008			155	0-<5	1	1	0				0			1	0	27/09/2008	0	0	0			0	0	0
11419436	01/01/2006	Ulcer	Unknown	22/11/2010			489	0-<5	1	1	0				0			1	0	22/11/2010	0	0	0			0	0	0
11461000	05/06/1980	Ulcer	Unknown	26/06/2009			2906	>=25	0	1	0				0			1	0	26/06/2009	0	0	0			0	0	0
11461114		Yaws	>10Km	18/05/2006	16	1:08 to 1:16			1	0	0				0			0	0			0	0			0	0	0
11468864	04/04/1986	Ulcer	<5Km	18/06/2011			2521	>=25	0	1	0				0			1	0	18/06/2011	0	0	0			0	0	0
11470470	01/01/1990	Yaws	Unknown	13/07/2015	4	4	2553	>=25	0	1	0				0			1	0	13/07/2015	0	0	0			0	0	0
11473648	01/01/1996	Yaws	5-10Km	29/09/2009	16	1:08 to 1:16	1375	5-<15	0	1	1	Primary	29/09/2009	01/06/2016	1	0	80.15041	1	0	29/09/2009	0	1	0	29/09/2009	0	0	0	0
11476335	23/04/1995	Yaws	5-10Km	12/07/2010	16	1:08 to 1:16	1522	15-<25	1	1	1	Primary	12/07/2010	01/06/2016	1	0	70.74187	1	0	12/07/2010	0	1	0	12/07/2010	0	0	0	0
11479450	15/08/2012	Ulcer	<5Km	07/03/2014			156	0-<5	1	1	0				0			1	0	07/03/2014	0	0	0			0	0	0
11481367	29/03/2007	Yaws	5-10Km	03/09/2010	64	1:32 to 1:64	343	0-<5	1	1	1	Primary	03/09/2010	01/06/2016	1	0	68.99318	1	0	03/09/2010	0	1	0	03/09/2010	0	0	0	0
11483663	19/08/1980	Yaws	<5Km	20/08/2007	ND		2700	>=25	1	0	0				0			0	0			0	0			0	0	0
11492626	07/04/2001	Yaws	5-10Km	24/12/2008	ND		772	5-<15	1	0	0				0			0	0			0	0			0	0	0
11492886	08/09/2008	Yaws	Unknown	09/09/2015	64	1:32 to 1:64	700	5-<15	1	1	1	Primary	09/09/2015	01/06/2016	1	0	8.733472	1	0	09/09/2015	0	1	0	09/09/2015	0	0	0	0
11517480	23/12/1979	Ulcer	>10Km	21/12/2008			2900	>=25	1	1	0				0			1	0	21/12/2008	0	0	0			0	0	0
11531887	16/09/1975	Ulcer	<5Km	17/11/2006			3117	>=25	1	1	0				0			1	0	17/11/2006	0	0	0			0	0	0
11531887	16/09/1975	Ulcer	<5Km	08/02/2007			3140	>=25	1	1	0				0			2	1	17/11/2006	273	0	0			1	0	0
11547893	22/02/1971	Ulcer	Unknown	08/09/2011			4054	>=25	1	1	0				0			1	0	08/09/2011	0	0	0			0	0	0
11557471	03/05/1980	Ulcer	Unknown	11/02/2010			2978	>=25	0	1	0				0			1	0	11/02/2010	0	0	0			0	0	0
11563812	13/04/1994	Ulcer	<5Km	01/11/2007			1355	5-<15	1	1	0				0			1	0	01/11/2007	0	0	0			0	0	0
11582039	29/07/2005	Yaws	<5Km	07/07/2015	8	1:08 to 1:16	994	5-<15	0	1	1	Primary	07/07/2015	01/06/2016	1	0	10.83914	1	0	07/07/2015	0	1	0	07/07/2015	0	0	0	0
11585121	02/08/2006	Ulcer	<5Km	19/03/2015			863	5-<15	0	1	0				0			1	0	19/03/2015	0	0	0			0	0	0
11588588	23/11/1985	Ulcer	>10Km	21/01/2013			2716	>=25	1	1	0				0			1	0	21/01/2013	0	0	0			0	0	0
11588588	23/11/1985	Ulcer	>10Km	06/02/2014			2821	>=25	1	1	0				0			2	1	21/01/2013	1253	0	0			1	0	0
11588588	23/11/1985	Ulcer	>10Km	10/06/2015			2955	>=25	1	1	0				0			3	2	06/02/2014	1608	0	0			2	0	0
11600192	11/06/2013	Ulcer	<5Km	31/12/2015			256	0-<5	1	1	0				0			1	0	31/12/2015	0	0	0			0	0	0
11602624	01/01/1956	Ulcer	<5Km	23/05/2012			5639	>=25	1	1	0				0			1	0	23/05/2012	0	0	0			0	0	0
11604379	11/10/1976	Ulcer	Unknown	14/11/2013			3709	>=25	1	1	0				0			1	0	14/11/2013	0	0	0			0	0	0
11604379	11/10/1976	Ulcer	Unknown	14/03/2014			3742	>=25	1	1	0				0			2	1	14/11/2013	394	0	0			1	0	0
11608279	01/01/1973	Ulcer	Unknown	14/07/2009			3653	>=25	1	1	0				0			1	0	14/07/2009	0	0	0			0	0	0
11616776	02/11/1963	Ulcer	Unknown	08/12/2010			4710	>=25	1	1	0				0			1	0	08/12/2010	0	0	0			0	0	0
11616776	02/11/1963	Ulcer	Unknown	10/06/2013			4961	>=25	1	1	0				0			2	1	08/12/2010	3009	0	0			1	0	0
11616776	02/11/1963	Ulcer	Unknown	02/09/2015			5183	>=25	1	1	0				0			3	2	10/06/2013	2679	0	0			2	0	0
11626753	01/01/1984	Yaws	5-10Km	05/04/2006	16	1:08 to 1:16	2226	15-<25	0	1	1	Primary	05/04/2006	01/06/2016	1	0	122.026	1	0	05/04/2006	0	1	0	05/04/2006	0	0	0	0
11637810	03/04/2006	Yaws	Unknown	19/02/2011	NR		488	0-<5	0	1	0				0			1	0	19/02/2011	0	0	0			0	0	0
11645866	10/06/1963	Ulcer	Unknown	05/08/2007			4415	>=25	1	1	0				0			1	0	05/08/2007	0	0	0			0	0	0
11677078	22/02/1982	Yaws	>10Km	18/05/2005	NR		2323	15-<25	0	1	0				0			1	0	18/05/2005	0	0	0			0	0	0
11686682	01/01/1957	Ulcer	>10Km	25/04/2012			5531	>=25	0	1	0				0			1	0	25/04/2012	0	0	0			0	0	0
11688999	11/03/1980	Ulcer	Unknown	30/01/2011			3089	>=25	0	1	0				0			1	0	30/01/2011	0	0	0			0	0	0
11690356	01/10/1977	Diabetic Ulcer	<5Km	19/05/2005			2763	>=25	1	1	0				0			1	0	19/05/2005	0	0	0			0	0	0
11690356	01/10/1977	Diabetic Ulcer	<5Km	05/07/2006			2876	>=25	1	1	0				0			2	1	19/05/2005	1357	0	0			1	0	0
11690356	01/10/1977	Diabetic Ulcer	<5Km	12/11/2010			3311	>=25	1	1	0				0			3	2	05/07/2006	5232	0	0			2	0	0
11690356	01/10/1977	Diabetic Ulcer	<5Km	16/03/2012			3446	>=25	1	1	0				0			4	3	12/11/2010	1614	0	0			>=3	0	0
11712176	04/07/2002	Yaws	Unknown	05/10/2011	128	1:128 to 1:512	926	5-<15	1	1	1	Primary	05/10/2011	01/06/2016	1	0	55.93544	1	0	05/10/2011	0	1	0	05/10/2011	0	0	0	0
11727918	07/07/1997	Yaws	<5Km	21/02/2008	16	1:08 to 1:16	1063	5-<15	1	1	1	Primary	21/02/2008	01/06/2016	1	0	99.41964	1	0	21/02/2008	0	1	0	21/02/2008	0	0	0	0
11728664	01/01/1993	Yaws	<5Km	29/12/2006	ND		1399	5-<15	1	0	0				0			0	0			0	0			0	0	0
11737030	17/06/1979	Ulcer	Unknown	11/07/2006			2707	>=25	1	1	0				0			1	0	11/07/2006	0	0	0			0	0	0
11747823	01/04/1967	Ulcer	Unknown	01/11/2009			4259	>=25	1	1	0				0			1	0	01/11/2009	0	0	0			0	0	0
11751837	01/01/1998	Ulcer	>10Km	22/07/2008			1055	5-<15	0	1	0				0			1	0	22/07/2008	0	0	0			0	0	0
11762964	01/01/1957	Ulcer	Unknown	24/08/2011			5464	>=25	1	1	0				0			1	0	24/08/2011	0	0	0			0	0	0
11773351	09/09/1985	Ulcer	<5Km	27/08/2013			2797	>=25	1	1	0				0			1	0	27/08/2013	0	0	0			0	0	0
11773351	09/09/1985	Ulcer	<5Km	21/03/2014			2853	>=25	1	1	0				0			2	1	27/08/2013	677	0	0			1	0	0
11778092	07/12/1980	Ulcer	<5Km	03/08/2005			2466	15-<25	0	1	0				0			1	0	03/08/2005	0	0	0			0	0	0
11778381	03/04/1980	Ulcer	Unknown	07/04/2010			3001	>=25	1	1	0				0			1	0	07/04/2010	0	0	0			0	0	0
11781156	05/12/2012	Ulcer	<5Km	04/03/2014			124	0-<5	1	1	0				0			1	0	04/03/2014	0	0	0			0	0	0
11784013	02/01/2008	Ulcer	<5Km	11/03/2010			219	0-<5	1	1	0				0			1	0	11/03/2010	0	0	0			0	0	0
11798424	13/03/1982	Ulcer	Unknown	09/05/2011			2916	>=25	1	1	0				0			1	0	09/05/2011	0	0	0			0	0	0
11798424	13/03/1982	Ulcer	Unknown	23/08/2013			3145	>=25	1	1	0				0			2	1	09/05/2011	2754	0	0			1	0	0
11877388		Yaws	<5Km	21/03/2006	ND				1	0	0				0			0	0			0	0			0	0	0
11886893	17/08/2005	Yaws	Unknown	17/08/2015	128	1:128 to 1:512	1000	5-<15	1	1	1	Primary	17/08/2015	01/06/2016	1	0	9.491796	1	0	17/08/2015	0	1	0	17/08/2015	0	0	0	0
11901566	03/04/1969	Ulcer	<5Km	23/03/2006			3697	>=25	1	1	0				0			1	0	23/03/2006	0	0	0			0	0	0
11931992	03/06/1964	Ulcer	Unknown	07/09/2012			4826	>=25	1	1	0				0			1	0	07/09/2012	0	0	0			0	0	0
11944931	08/04/2007	Ulcer	>10Km	03/07/2009			224	0-<5	1	1	0				0			1	0	03/07/2009	0	0	0			0	0	0
11944931	08/04/2007	Ulcer	>10Km	16/12/2012			569	5-<15	1	1	0				0			2	1	03/07/2009	4150	0	0			1	0	0
11944931	08/04/2007	Ulcer	>10Km	04/02/2013			583	5-<15	1	1	0				0			3	2	16/12/2012	165	0	0			2	0	0
11959962	11/08/2001	Yaws	<5Km	17/02/2009	64	1:32 to 1:64	752	5-<15	0	1	1	Primary	17/02/2009	01/06/2016	1	0	87.51028	1	0	17/02/2009	0	1	0	17/02/2009	0	0	0	0
11964924	13/09/1997	Yaws	5-10Km	06/06/2006	32	1:32 to 1:64	873	5-<15	0	1	1	Primary	06/06/2006	01/06/2016	1	0	119.9861	1	0	06/06/2006	0	1	0	06/06/2006	0	0	0	0
11969846	01/01/1983	Ulcer	Unknown	03/03/2014			3117	>=25	0	1	0				0			1	0	03/03/2014	0	0	0			0	0	0
11973315	01/01/1990	Ulcer	<5Km	02/05/2009			1933	15-<25	0	1	0				0			1	0	02/05/2009	0	0	0			0	0	0
11985856	07/11/1994	Yaws	>10Km	10/08/2005	16	1:08 to 1:16	1076	5-<15	0	1	1	Primary	10/08/2005	01/06/2016	1	0	129.8489	1	0	10/08/2005	0	1	0	10/08/2005	0	0	0	0
11990209	12/08/1986	Ulcer	>10Km	25/10/2012			2620	>=25	0	1	0				0			1	0	25/10/2012	0	0	0			0	0	0
12002125	26/04/2012	Yaws	<5Km	16/03/2015	32	1:32 to 1:64	289	0-<5	1	1	1	Primary	16/03/2015	01/06/2016	1	0	14.54843	1	0	16/03/2015	0	1	0	16/03/2015	0	0	0	0
12027179		Ulcer	<5Km	18/06/2007					1	0	0				0			0	0			0	0			0	0	0
12028751	03/10/2001	Yaws	Unknown	01/04/2007	16	1:08 to 1:16	549	5-<15	0	1	1	Primary	01/04/2007	01/06/2016	1	0	110.143	1	0	01/04/2007	0	1	0	01/04/2007	0	0	0	0
12029603	07/01/2004	Ulcer	<5Km	22/01/2010			604	5-<15	1	1	0				0			1	0	22/01/2010	0	0	0			0	0	0
12033103	20/08/1980	Ulcer	Unknown	10/07/2011			3089	>=25	1	1	0				0			1	0	10/07/2011	0	0	0			0	0	0
12033103	20/08/1980	Ulcer	Unknown	18/08/2013			3300	>=25	1	1	0				0			2	1	10/07/2011	2534	0	0			1	0	0
12042546	01/01/1980	Ulcer	>10Km	15/06/2007			2745	>=25	0	1	0				0			1	0	15/06/2007	0	0	0			0	0	0
12047766		Yaws	5-10Km	25/09/2006	32	1:32 to 1:64			0	0	0				0			0	0			0	0			0	0	0
12058465	29/12/2003	Yaws	<5Km	16/11/2009	64	1:32 to 1:64	589	5-<15	1	1	1	Primary	16/11/2009	01/06/2016	1	0	78.562	1	0	16/11/2009	0	1	0	16/11/2009	0	0	0	0
12058465	29/12/2003	Yaws	<5Km	15/07/2011	32	1:32 to 1:64	754	5-<15	1	1	1	First reinfection	16/11/2009	01/06/2016	1	1992752	78.562	2	1	16/11/2009	1993	2	1	16/11/2009	1993	1	1	0
12079683	27/07/1993	Yaws	>10Km	13/04/2011	16	1:08 to 1:16	1771	15-<25	0	1	1	Primary	13/04/2011	01/06/2016	1	0	61.68804	1	0	13/04/2011	0	1	0	13/04/2011	0	0	0	0
12096164	01/01/2002	Ulcer	<5Km	09/12/2005			394	0-<5	1	1	0				0			1	0	09/12/2005	0	0	0			0	0	0
12097680	09/11/1989	Ulcer	<5Km	24/02/2009			1930	15-<25	0	1	0				0			1	0	24/02/2009	0	0	0			0	0	0
12097680	09/11/1989	Ulcer	<5Km	15/05/2012			2251	15-<25	0	1	0				0			2	1	24/02/2009	3868	0	0			1	0	0
12097680	09/11/1989	Ulcer	<5Km	10/11/2014			2500	>=25	0	1	0				0			3	2	15/05/2012	2990	0	0			2	0	0
12107243	01/01/1987	Yaws	<5Km	05/12/2010	32	1:32 to 1:64	2393	15-<25	0	1	1	Primary	05/12/2010	01/06/2016	1	0	65.9339	1	0	05/12/2010	0	1	0	05/12/2010	0	0	0	0
12111905	02/04/1965	Ulcer	Unknown	01/01/2014			4875	>=25	1	1	0				0			1	0	01/01/2014	0	0	0			0	0	0
12113261	21/03/1986	Ulcer	<5Km	17/08/2006			2041	15-<25	1	1	0				0			1	0	17/08/2006	0	0	0			0	0	0
12130054	17/07/2002	Ulcer	Unknown	18/03/2011			867	5-<15	1	1	0				0			1	0	18/03/2011	0	0	0			0	0	0
12137987	01/01/1977	Ulcer	Unknown	13/05/2015			3836	>=25	1	1	0				0			1	0	13/05/2015	0	0	0			0	0	0
12144226	16/04/2006	Ulcer	Unknown	12/09/2012			641	5-<15	1	1	0				0			1	0	12/09/2012	0	0	0			0	0	0
12148730	29/12/1975	Ulcer	Unknown	07/02/2016			4011	>=25	0	1	0				0			1	0	07/02/2016	0	0	0			0	0	0
12149930	02/09/1985	Ulcer	Unknown	02/06/2013			2775	>=25	1	1	0				0			1	0	02/06/2013	0	0	0			0	0	0
12149930	02/09/1985	Ulcer	Unknown	21/11/2013			2822	>=25	1	1	0				0			2	1	02/06/2013	566	0	0			1	0	0
12155690	27/02/2012	Ulcer	<5Km	04/01/2016			385	0-<5	1	1	0				0			1	0	04/01/2016	0	0	0			0	0	0
12157462	11/02/1980	Ulcer	5-10Km	08/05/2006			2624	>=25	1	1	0				0			1	0	08/05/2006	0	0	0			0	0	0
12176921	01/01/1960	Ulcer	Unknown	12/06/2012			5245	>=25	1	1	0				0			1	0	12/06/2012	0	0	0			0	0	0
12185924	03/06/1979	Ulcer	Unknown	13/12/2012			3353	>=25	1	1	0				0			1	0	13/12/2012	0	0	0			0	0	0
12194612	01/01/1973	Ulcer	5-10Km	13/04/2006			3328	>=25	0	1	0				0			1	0	13/04/2006	0	0	0			0	0	0
12199897	05/05/1986	Ulcer	>10Km	02/03/2010			2383	15-<25	0	1	0				0			1	0	02/03/2010	0	0	0			0	0	0
12199897	05/05/1986	Ulcer	>10Km	25/04/2013			2697	>=25	0	1	0				0			2	1	02/03/2010	3783	0	0			1	0	0
12248679	01/01/1976	Ulcer	>10Km	06/01/2007			3102	>=25	1	1	0				0			1	0	06/01/2007	0	0	0			0	0	0
12250749	10/08/2005	Yaws	<5Km	01/03/2011	64	1:32 to 1:64	556	5-<15	1	1	1	Primary	01/03/2011	01/06/2016	1	0	63.10295	1	0	01/03/2011	0	1	0	01/03/2011	0	0	0	0
12258321		Yaws	<5Km	14/12/2007	32	1:32 to 1:64			0	0	0				0			0	0			0	0			0	0	0
12279527	22/01/2006	Yaws	5-10Km	19/11/2008	16	1:08 to 1:16	283	0-<5	0	1	1	Primary	19/11/2008	01/06/2016	1	0	90.4771	1	0	19/11/2008	0	1	0	19/11/2008	0	0	0	0
12347591	01/01/2006	Ulcer	5-10Km	17/04/2011			529	5-<15	0	1	0				0			1	0	17/04/2011	0	0	0			0	0	0
12357218	18/03/1996	Ulcer	<5Km	16/11/2007			1166	5-<15	0	1	0				0			1	0	16/11/2007	0	0	0			0	0	0
12357218	18/03/1996	Ulcer	<5Km	25/02/2008			1194	5-<15	0	1	0				0			2	1	16/11/2007	331	0	0			1	0	0
12357646	02/04/1977	Ulcer	Unknown	23/11/2010			3364	>=25	1	1	0				0			1	0	23/11/2010	0	0	0			0	0	0
12358646	27/07/1971	Ulcer	5-10Km	26/02/2013			4159	>=25	1	1	0				0			1	0	26/02/2013	0	0	0			0	0	0
12359226	23/08/1998	Ulcer	<5Km	20/02/2006			750	5-<15	0	1	0				0			1	0	20/02/2006	0	0	0			0	0	0
12363961	16/07/1955	Ulcer	Unknown	23/05/2011			5585	>=25	1	1	0				0			1	0	23/05/2011	0	0	0			0	0	0
12363961	16/07/1955	Ulcer	Unknown	22/05/2014			5885	>=25	1	1	0				0			2	1	23/05/2011	3602	0	0			1	0	0
12364886	03/01/2000	Ulcer	<5Km	08/11/2010			1085	5-<15	1	1	0				0			1	0	08/11/2010	0	0	0			0	0	0
12377266	09/09/1989	Ulcer	>10Km	15/03/2011			2151	15-<25	1	1	0				0			1	0	15/03/2011	0	0	0			0	0	0
12377266	09/09/1989	Ulcer	>10Km	25/10/2012			2313	15-<25	1	1	0				0			2	1	15/03/2011	1940	0	0			1	0	0
12393888	01/01/1997	Ulcer	5-10Km	27/03/2006			923	5-<15	0	1	0				0			1	0	27/03/2006	0	0	0			0	0	0
12416061	04/05/1983	Ulcer	<5Km	07/09/2009			2635	>=25	1	1	0				0			1	0	07/09/2009	0	0	0			0	0	0
12436318	01/01/2010	Yaws	<5Km	04/02/2011	NR		109	0-<5	1	1	0				0			1	0	04/02/2011	0	0	0			0	0	0
12447010	07/04/1998	Ulcer	<5Km	03/01/2008			974	5-<15	0	1	0				0			1	0	03/01/2008	0	0	0			0	0	0
12447010	07/04/1998	Ulcer	<5Km	20/01/2008			979	5-<15	0	1	0				0			2	1	03/01/2008	56	0	0			1	0	0
12447010	07/04/1998	Ulcer	<5Km	26/01/2009			1081	5-<15	0	1	0				0			3	2	20/01/2008	1225	0	0			2	0	0
12482634	01/01/1976	Ulcer	<5Km	25/04/2014			3832	>=25	0	1	0				0			1	0	25/04/2014	0	0	0			0	0	0
12509854	07/03/1963	Ulcer	<5Km	01/09/2013			5049	>=25	1	1	0				0			1	0	01/09/2013	0	0	0			0	0	0
12519154	05/01/2001	Yaws	>10Km	31/01/2007	32	1:32 to 1:64	607	5-<15	1	1	1	Primary	31/01/2007	01/06/2016	1	0	112.1265	1	0	31/01/2007	0	1	0	31/01/2007	0	0	0	0
12534023	12/12/1983	Ulcer	5-10Km	02/03/2013			2922	>=25	1	1	0				0			1	0	02/03/2013	0	0	0			0	0	0
12534023	12/12/1983	Ulcer - Diabetic	5-10Km	27/04/2014			3037	>=25	1	0	0				0			1	1	02/03/2013	1384	0	0			1	0	0
12534023	12/12/1983	Ulcer - Diabetic	5-10Km	11/05/2015			3141	>=25	1	0	0				0			1	1	02/03/2013	2631	0	0			1	0	0
12534023	12/12/1983	Ulcer - Diabetic	5-10Km	14/01/2016			3209	>=25	1	0	0				0			1	1	02/03/2013	3447	0	0			1	0	0
12540906	04/07/1982	Ulcer	Unknown	27/07/2015			3306	>=25	1	1	0				0			1	0	27/07/2015	0	0	0			0	0	0
12545422	02/07/1972	Ulcer	Unknown	28/03/2010			3774	>=25	0	1	0				0			1	0	28/03/2010	0	0	0			0	0	0
12546303	27/04/2010	Ulcer	<5Km	05/09/2014			436	0-<5	1	1	0				0			1	0	05/09/2014	0	0	0			0	0	0
12572228	13/08/2006	Ulcer	Unknown	25/07/2015			895	5-<15	1	1	0				0			1	0	25/07/2015	0	0	0			0	0	0
12590453	16/06/1998	Yaws	<5Km	09/02/2012	NR		1365	5-<15	1	1	0				0			1	0	09/02/2012	0	0	0			0	0	0
12592143	28/04/1981	Ulcer	Unknown	20/06/2009			2815	>=25	1	1	0				0			1	0	20/06/2009	0	0	0			0	0	0
12592176	22/02/1965	Ulcer	Unknown	03/10/2011			4661	>=25	1	1	0				0			1	0	03/10/2011	0	0	0			0	0	0
12592176	22/02/1965	Ulcer	Unknown	06/11/2014			4970	>=25	1	1	0				0			2	1	03/10/2011	3715	0	0			1	0	0
12635993	06/11/1996	Yaws	5-10Km	15/04/2005	16	1:08 to 1:16	844	5-<15	1	1	1	Primary	15/04/2005	01/06/2016	1	0	133.7063	1	0	15/04/2005	0	1	0	15/04/2005	0	0	0	0
12647079	12/12/1980	Ulcer	Unknown	26/12/2009			2904	>=25	1	1	0				0			1	0	26/12/2009	0	0	0			0	0	0
12647079	12/12/1980	Ulcer	Unknown	12/06/2011			3050	>=25	1	1	0				0			2	1	26/12/2009	1753	0	0			1	0	0
12647079	12/12/1980	Ulcer	Unknown	14/06/2015			3450	>=25	1	1	0				0			3	2	12/06/2011	4812	0	0			2	0	0
12652567	01/01/1972	Ulcer	<5Km	29/04/2006			3433	>=25	1	1	0				0			1	0	29/04/2006	0	0	0			0	0	0
12652567	01/01/1972	Ulcer	<5Km	05/01/2008			3601	>=25	1	1	0				0			2	1	29/04/2006	2025	0	0			1	0	0
12673346	23/10/1988	Ulcer	>10Km	31/10/2012			2402	15-<25	0	1	0				0			1	0	31/10/2012	0	0	0			0	0	0
12704133	01/01/1983	Ulcer	5-10Km	10/02/2007			2411	15-<25	0	1	0				0			1	0	10/02/2007	0	0	0			0	0	0
12715904	16/12/1985	Ulcer	>10Km	19/08/2008			2267	15-<25	1	1	0				0			1	0	19/08/2008	0	0	0			0	0	0
12736829	03/03/1997	Ulcer	<5Km	05/08/2009			1243	5-<15	0	1	0				0			1	0	05/08/2009	0	0	0			0	0	0
12759023	03/07/1996	Yaws	<5Km	10/08/2010	64	1:32 to 1:64	1410	5-<15	0	1	1	Primary	10/08/2010	01/06/2016	1	0	69.78928	1	0	10/08/2010	0	1	0	10/08/2010	0	0	0	0
12760287	18/07/2009	Ulcer	<5Km	10/05/2014			481	0-<5	0	1	0				0			1	0	10/05/2014	0	0	0			0	0	0
12769437		Ulcer	Unknown	15/10/2006					0	0	0				0			0	0			0	0			0	0	0
12784470	08/08/2009	Ulcer	>10Km	21/03/2011			162	0-<5	1	1	0				0			1	0	21/03/2011	0	0	0			0	0	0
12784470	08/08/2009	Ulcer	Unknown	08/04/2012			267	0-<5	1	1	0				0			2	1	21/03/2011	1263	0	0			1	0	0
12803574	03/03/1983	Ulcer	Unknown	18/08/2007			2446	15-<25	1	1	0				0			1	0	18/08/2007	0	0	0			0	0	0
12808331	01/01/1976	Ulcer	>10Km	24/12/2008			3298	>=25	1	1	0				0			1	0	24/12/2008	0	0	0			0	0	0
12809469	14/05/2007	Yaws	<5Km	15/05/2010	ND		300	0-<5	1	0	0				0			0	0			0	0			0	0	0
12812050	24/05/1967	Ulcer	Unknown	19/08/2010			4324	>=25	1	1	0				0			1	0	19/08/2010	0	0	0			0	0	0
12848084	20/07/1972	Ulcer	Unknown	05/07/2010			3796	>=25	1	1	0				0			1	0	05/07/2010	0	0	0			0	0	0
12848084	20/07/1972	Ulcer	Unknown	23/11/2011			3934	>=25	1	1	0				0			2	1	05/07/2010	1662	0	0			1	0	0
12860943	07/07/1979	Ulcer	Unknown	21/10/2012			3329	>=25	1	1	0				0			1	0	21/10/2012	0	0	0			0	0	0
12884498	13/05/1987	Yaws	<5Km	29/04/2006	16	1:08 to 1:16	1896	15-<25	0	1	1	Primary	29/04/2006	01/06/2016	1	0	121.2374	1	0	29/04/2006	0	1	0	29/04/2006	0	0	0	0
12923440	09/05/2000	Yaws	<5Km	12/04/2005	16	1:08 to 1:16	493	0-<5	1	1	1	Primary	12/04/2005	01/06/2016	1	0	133.8014	1	0	12/04/2005	0	1	0	12/04/2005	0	0	0	0
12928915	24/10/2004	Ulcer	<5Km	21/01/2011			624	5-<15	0	1	0				0			1	0	21/01/2011	0	0	0			0	0	0
12955666	24/09/1997	Ulcer	<5Km	11/07/2011			1380	5-<15	0	1	0				0			1	0	11/07/2011	0	0	0			0	0	0
12966171	01/01/2002	Ulcer	>10Km	06/05/2011			934	5-<15	1	1	0				0			1	0	06/05/2011	0	0	0			0	0	0
12966171	01/01/2002	Ulcer	>10Km	27/02/2012			1016	5-<15	1	1	0				0			2	1	06/05/2011	977	0	0			1	0	0
12978820		Ulcer	>10Km	04/09/2006					1	0	0				0			0	0			0	0			0	0	0
12978820		Ulcer	>10Km	17/10/2006					1	0	0				0			0	0			0	0			0	0	0
12987131	12/09/1980	Ulcer	5-10Km	27/05/2011			3070	>=25	1	1	0				0			1	0	27/05/2011	0	0	0			0	0	0
12987131	12/09/1980	Ulcer	5-10Km	14/01/2012			3134	>=25	1	1	0				0			2	1	27/05/2011	765	0	0			1	0	0
12991494	27/01/2013	Yaws	<5Km	10/04/2015	16	1:08 to 1:16	220	0-<5	1	1	1	Primary	10/04/2015	01/06/2016	1	0	13.72724	1	0	10/04/2015	0	1	0	10/04/2015	0	0	0	0
13024346	01/01/1979	Ulcer	Unknown	21/07/2015			3655	>=25	1	1	0				0			1	0	21/07/2015	0	0	0			0	0	0
13037277	23/04/2008	Ulcer	<5Km	24/10/2015			750	5-<15	0	1	0				0			1	0	24/10/2015	0	0	0			0	0	0
13059294	25/11/1955	Ulcer	Unknown	18/08/2006			5073	>=25	1	1	0				0			1	0	18/08/2006	0	0	0			0	0	0
13059294	25/11/1955	Ulcer	Unknown	07/01/2009			5312	>=25	1	1	0				0			2	1	18/08/2006	2873	0	0			1	0	0
13095662	16/05/1987	Ulcer	Unknown	01/03/2013			2579	>=25	1	1	0				0			1	0	01/03/2013	0	0	0			0	0	0
13098176	07/07/1956	Ulcer	Unknown	17/11/2011			5536	>=25	1	1	0				0			1	0	17/11/2011	0	0	0			0	0	0
13098176	07/07/1956	Ulcer	Unknown	12/11/2014			5835	>=25	1	1	0				0			2	1	17/11/2011	3590	0	0			1	0	0
13139463	25/01/2000	Ulcer	<5Km	13/02/2006			605	5-<15	1	1	0				0			1	0	13/02/2006	0	0	0			0	0	0
13144952	01/01/2004	Ulcer	Unknown	25/05/2012			840	5-<15	0	1	0				0			1	0	25/05/2012	0	0	0			0	0	0
13144952	01/01/2004	Ulcer	Unknown	05/09/2013			968	5-<15	0	1	0				0			2	1	25/05/2012	1540	0	0			1	0	0
13153078	11/12/2006	Ulcer	<5Km	23/05/2011			445	0-<5	0	1	0				0			1	0	23/05/2011	0	0	0			0	0	0
13153448	01/01/1975	Ulcer	<5Km	20/10/2012			3780	>=25	1	1	0				0			1	0	20/10/2012	0	0	0			0	0	0
13169144	01/01/1982	Yaws	>10Km	30/03/2006	ND		2424	15-<25	0	0	0				0			0	0			0	0			0	0	0
13179779	21/06/2003	Yaws	Unknown	01/09/2011	16	1:08 to 1:16	820	5-<15	1	1	1	Primary	01/09/2011	01/06/2016	1	0	57.05415	1	0	01/09/2011	0	1	0	01/09/2011	0	0	0	0
13186952	11/02/1989	Ulcer	Unknown	11/11/2015			2675	>=25	1	1	0				0			1	0	11/11/2015	0	0	0			0	0	0
13193207	25/09/1969	Ulcer	Unknown	12/06/2012			4271	>=25	1	1	0				0			1	0	12/06/2012	0	0	0			0	0	0
13193207	25/09/1969	Ulcer	Unknown	01/07/2014			4477	>=25	1	1	0				0			2	1	12/06/2012	2464	0	0			1	0	0
13207779	10/03/1977	Ulcer	Unknown	22/12/2015			3879	>=25	1	1	0				0			1	0	22/12/2015	0	0	0			0	0	0
13207779	10/03/1977	Ulcer	Unknown	19/03/2016			3903	>=25	1	1	0				0			2	1	22/12/2015	290	0	0			1	0	0
13255438	23/03/1983	Ulcer	<5Km	15/11/2011			2865	>=25	1	1	0				0			1	0	15/11/2011	0	0	0			0	0	0
13262823	01/01/1984	Ulcer	<5Km	16/06/2006			2246	15-<25	1	1	0				0			1	0	16/06/2006	0	0	0			0	0	0
13267387	16/10/1980	Ulcer	Unknown	20/01/2013			3226	>=25	1	1	0				0			1	0	20/01/2013	0	0	0			0	0	0
13267387	16/10/1980	Ulcer	Unknown	02/03/2014			3338	>=25	1	1	0				0			2	1	20/01/2013	1335	0	0			1	0	0
13282003	27/07/2007	Ulcer	<5Km	16/03/2012			464	0-<5	0	1	0		18/03/2013		0			1	0	16/03/2012	0	0	0			0	0	0
13282003	27/07/2007	Yaws	<5Km	18/03/2013	128	1:128 to 1:512	564	5-<15	0	1	1	Primary	18/03/2013	01/06/2016	1	0	38.50433	2	1	16/03/2012	1207	1	0	18/03/2013	0	1	0	0
13282003	27/07/2007	Yaws	<5Km	16/03/2015	64	1:32 to 1:64	764	5-<15	0	1	1	First reinfection	18/03/2013	01/06/2016	1	239518	38.50433	3	2	18/03/2013	2395	2	1	18/03/2013	2395	2	1	0
13297247	07/09/2010	Yaws	>10Km	20/05/2014	32	1:32 to 1:64	370	0-<5	1	1	1	Primary	20/05/2014	01/06/2016	1	0	24.4219	1	0	20/05/2014	0	1	0	20/05/2014	0	0	0	0
13298221	20/12/2003	Yaws	<5Km	10/03/2012	ND		822	5-<15	0	0	0				0			0	0			0	0			0	0	0
13302115	01/01/1993	Ulcer	<5Km	16/07/2007			1454	5-<15	0	1	0		08/02/2010		0			1	0	16/07/2007	0	0	0			0	0	0
13302115	01/01/1993	Ulcer	<5Km	30/03/2008			1524	15-<25	0	1	0		08/02/2010		0			2	1	16/07/2007	848	0	0			1	0	0
13302115	01/01/1993	Ulcer	<5Km	14/03/2009			1620	15-<25	0	1	0		08/02/2010		0			3	2	30/03/2008	1150	0	0			2	0	0
13302115	01/01/1993	Yaws	<5Km	08/02/2010	64	1:32 to 1:64	1710	15-<25	0	1	1	Primary	08/02/2010	01/06/2016	1	0	75.80851	4	3	14/03/2009	1089	1	0	08/02/2010	0	>=3	0	0
13307641	01/01/1976	Ulcer	<5Km	16/03/2012			3621	>=25	1	1	0				0			1	0	16/03/2012	0	0	0			0	0	0
13307641	01/01/1976	Ulcer	<5Km	28/11/2013			3791	>=25	1	1	0				0			2	1	16/03/2012	2047	0	0			1	0	0
13335125	11/06/2002	Yaws	<5Km	22/11/2013	128	1:128 to 1:512	1145	5-<15	1	1	1	Primary	22/11/2013	01/06/2016	1	0	30.31146	1	0	22/11/2013	0	1	0	22/11/2013	0	0	0	0
13337196	12/02/2003	Ulcer	5-10Km	05/09/2010			756	5-<15	0	1	0				0			1	0	05/09/2010	0	0	0			0	0	0
13370122	01/01/1979	Ulcer	>10Km	02/09/2005			2667	>=25	1	1	0				0			1	0	02/09/2005	0	0	0			0	0	0
13383247	30/08/2003	Yaws	<5Km	09/12/2005	16	1:08 to 1:16	228	0-<5	1	1	1	Primary	09/12/2005	01/06/2016	1	0	125.8695	1	0	09/12/2005	0	1	0	09/12/2005	0	0	0	0
13415387	23/03/1960	Yaws	>10Km	05/11/2008	128	1:128 to 1:512	4862	>=25	1	1	1	Primary	05/11/2008	01/06/2016	1	0	90.93793	1	0	05/11/2008	0	1	0	05/11/2008	0	0	0	0
13415387	23/03/1960	Ulcer	>10Km	12/11/2013			5364	>=25	1	1	0		05/11/2008	01/06/2016	1	6030656	90.93793	2	1	05/11/2008	6031	1	1	05/11/2008	6031	1	1	0
13441995	01/01/1967	Ulcer	>10Km	23/01/2014			4706	>=25	1	1	0				0			1	0	23/01/2014	0	0	0			0	0	0
13441995	01/01/1967	Ulcer	>10Km	25/02/2014			4715	>=25	1	1	0				0			2	1	23/01/2014	108	0	0			1	0	0
13451676	08/12/1978	Ulcer	<5Km	19/12/2005			2703	>=25	1	1	0				0			1	0	19/12/2005	0	0	0			0	0	0
13460274	24/01/1999	Yaws	5-10Km	17/07/2009	64	1:32 to 1:64	1048	5-<15	1	1	1	Primary	17/07/2009	01/06/2016	1	0	82.57583	1	0	17/07/2009	0	1	0	17/07/2009	0	0	0	0
13462547	27/01/2007	Ulcer	>10Km	25/06/2014			741	5-<15	0	1	0				0			1	0	25/06/2014	0	0	0			0	0	0
13472511	25/11/2011	Yaws	<5Km	19/03/2014	32	1:32 to 1:64	232	0-<5	1	1	1	Primary	19/03/2014	01/06/2016	1	0	26.45742	1	0	19/03/2014	0	1	0	19/03/2014	0	0	0	0
13473777	01/01/2001	Ulcer	<5Km	04/07/2009			851	5-<15	0	1	0				0			1	0	04/07/2009	0	0	0			0	0	0
13483586	01/01/1975	Ulcer	<5Km	06/10/2007			3276	>=25	1	1	0				0			1	0	06/10/2007	0	0	0			0	0	0
13496584	21/10/2004	Ulcer	Unknown	03/01/2008			320	0-<5	1	1	0		26/08/2012		0			1	0	03/01/2008	0	0	0			0	0	0
13496584	21/10/2004	Yaws	Unknown	26/08/2012	32	1:32 to 1:64	785	5-<15	1	1	1	Primary	26/08/2012	01/06/2016	1	0	45.21719	2	1	03/01/2008	5584	1	0	26/08/2012	0	1	0	0
13507256	01/01/2003	Ulcer	>10Km	06/01/2006			302	0-<5	1	1	0				0			1	0	06/01/2006	0	0	0			0	0	0
13507256	01/01/2003	Ulcer	>10Km	28/10/2010			782	5-<15	1	1	0				0			2	1	06/01/2006	5777	0	0			1	0	0
13507256	01/01/2003	Ulcer	>10Km	12/04/2012			928	5-<15	1	1	0				0			3	2	28/10/2010	1749	0	0			2	0	0
13536258	03/05/1980	Yaws	Unknown	16/10/2009	16	1:08 to 1:16	2946	>=25	1	1	1	Primary	16/10/2009	01/06/2016	1	0	79.58458	1	0	16/10/2009	0	1	0	16/10/2009	0	0	0	0
13544559	06/01/2006	Ulcer	<5Km	23/11/2014			888	5-<15	0	1	0				0			1	0	23/11/2014	0	0	0			0	0	0
13547857	05/05/1986	Ulcer	Unknown	06/08/2012			2626	>=25	1	1	0				0			1	0	06/08/2012	0	0	0			0	0	0
13580583	17/03/1957	Ulcer	Unknown	28/11/2007			5070	>=25	1	1	0				0			1	0	28/11/2007	0	0	0			0	0	0
13580583	17/03/1957	Ulcer	Unknown	02/04/2013			5605	>=25	1	1	0				0			2	1	28/11/2007	6421	0	0			1	0	0
13582974	20/04/1987	Ulcer	5-10Km	31/03/2008			2095	15-<25	0	1	0				0			1	0	31/03/2008	0	0	0			0	0	0
13600275	28/04/1996	Ulcer	Unknown	19/12/2005			964	5-<15	0	1	0				0			1	0	19/12/2005	0	0	0			0	0	0
13639793	01/01/1980	Yaws	Unknown	23/09/2010	16	1:08 to 1:16	3073	>=25	0	1	1	Primary	23/09/2010	01/06/2016	1	0	68.33252	1	0	23/09/2010	0	1	0	23/09/2010	0	0	0	0
13642561	29/11/1964	Ulcer - Diabetic	Unknown	25/06/2005			4057	>=25	1	0	0				0			0	0			0	0			0	0	0
13642561	29/11/1964	Ulcer - Diabetic	Unknown	28/05/2012			4749	>=25	1	0	0				0			0	0			0	0			0	0	0
13642561	29/11/1964	Ulcer - Diabetic	Unknown	21/05/2014			4947	>=25	1	0	0				0			0	0			0	0			0	0	0
13647495	23/02/1985	Ulcer	Unknown	23/03/2011			2608	>=25	1	1	0				0			1	0	23/03/2011	0	0	0			0	0	0
13672290	12/06/1977	Ulcer	5-10Km	13/05/2005			2792	>=25	1	1	0				0			1	0	13/05/2005	0	0	0			0	0	0
13672290	12/06/1977	Ulcer	5-10Km	30/01/2006			2864	>=25	1	1	0				0			2	1	13/05/2005	861	0	0			1	0	0
13679406	19/12/2008	Ulcer	<5Km	27/05/2014			544	5-<15	0	1	0				0			1	0	27/05/2014	0	0	0			0	0	0
13683710	01/01/1958	Ulcer	<5Km	11/01/2013			5503	>=25	1	1	0				0			1	0	11/01/2013	0	0	0			0	0	0
13734600	29/06/2002	Yaws	>10Km	14/03/2009	ND		671	5-<15	1	0	0				0			0	0			0	0			0	0	0
13740506	06/02/1987	Ulcer	<5Km	03/07/2009			2241	15-<25	0	1	0				0			1	0	03/07/2009	0	0	0			0	0	0
13765154	01/01/1988	Yaws	<5Km	28/10/2005	ND		1782	15-<25	0	0	0				0			0	0			0	0			0	0	0
13765154	01/01/1988	Ulcer	<5Km	21/03/2011			2322	15-<25	0	1	0				0			1	0	21/03/2011	0	0	0			0	0	0
13768712	02/01/1968	Yaws	>10Km	02/01/2008	32	1:32 to 1:64	4000	>=25	1	1	1	Primary	02/01/2008	01/06/2016	1	0	101.0695	1	0	02/01/2008	0	1	0	02/01/2008	0	0	0	0
13770047	04/04/1981	Ulcer	Unknown	17/12/2008			2770	>=25	1	1	0				0			1	0	17/12/2008	0	0	0			0	0	0
13793385	14/09/1969	Ulcer	Unknown	06/02/2014			4440	>=25	1	1	0				0			1	0	06/02/2014	0	0	0			0	0	0
13794674	01/01/2008	Ulcer	Unknown	07/10/2014			677	5-<15	0	1	0				0			1	0	07/10/2014	0	0	0			0	0	0
13805735	21/03/1988	Ulcer	<5Km	16/07/2014			2632	>=25	0	1	0				0			1	0	16/07/2014	0	0	0			0	0	0
13806807	18/03/1957	Ulcer - Diabetic	Unknown	08/12/2010			5373	>=25	1	0	0				0			0	0			0	0			0	0	0
13806807	18/03/1957	Ulcer - Diabetic	Unknown	24/09/2014			5752	>=25	1	0	0				0			0	0			0	0			0	0	0
13806807	18/03/1957	Ulcer - Diabetic	Unknown	28/02/2015			5795	>=25	1	0	0				0			0	0			0	0			0	0	0
13806807	18/03/1957	Ulcer - Diabetic	Unknown	20/08/2015			5842	>=25	1	0	0				0			0	0			0	0			0	0	0
13818165	08/08/1990	Ulcer	>10Km	25/04/2013			2271	15-<25	1	1	0				0			1	0	25/04/2013	0	0	0			0	0	0
13820181	01/01/1999	Ulcer	<5Km	16/12/2005			696	5-<15	1	1	0		30/10/2007		0			1	0	16/12/2005	0	0	0			0	0	0
13820181	01/01/1999	Yaws	<5Km	30/10/2007	16	1:08 to 1:16	883	5-<15	1	1	1	Primary	30/10/2007	01/06/2016	1	0	103.1777	2	1	16/12/2005	2247	1	0	30/10/2007	0	1	0	0
13851806	01/01/1969	Ulcer	<5Km	30/01/2006			3708	>=25	0	1	0				0			1	0	30/01/2006	0	0	0			0	0	0
13877736	12/03/1962	Ulcer	Unknown	22/04/2016			5411	>=25	1	1	0				0			1	0	22/04/2016	0	0	0			0	0	0
13891080	20/06/1958	Ulcer	Unknown	25/12/2012			5452	>=25	1	1	0				0			1	0	25/12/2012	0	0	0			0	0	0
13918922	01/01/1987	Ulcer	5-10Km	29/05/2009			2241	15-<25	1	1	0				0			1	0	29/05/2009	0	0	0			0	0	0
13918922	01/01/1987	Ulcer	5-10Km	20/10/2011			2480	15-<25	1	1	0				0			2	1	29/05/2009	2874	0	0			1	0	0
13921374	01/01/1959	Yaws	<5Km	10/08/2005	16	1:08 to 1:16	4661	>=25	0	1	1	Primary	10/08/2005	01/06/2016	1	0	129.8543	1	0	10/08/2005	0	1	0	10/08/2005	0	0	0	0
13924841	01/01/1971	Ulcer	<5Km	10/06/2010			3944	>=25	0	1	0				0			1	0	10/06/2010	0	0	0			0	0	0
13924841	01/01/1971	Ulcer	<5Km	16/05/2015			4437	>=25	0	1	0				0			2	1	10/06/2010	5924	0	0			1	0	0
13946398	01/01/1946	Ulcer	<5Km	06/02/2007			6110	>=25	1	1	0				0			1	0	06/02/2007	0	0	0			0	0	0
13954019	24/03/2000	Ulcer	<5Km	15/12/2008			873	5-<15	1	1	0				0			1	0	15/12/2008	0	0	0			0	0	0
13958871	03/04/2006	Yaws	>10Km	26/05/2010	ND		415	0-<5	1	0	0				0			0	0			0	0			0	0	0
13960656	15/06/1996	Yaws	<5Km	20/04/2005	16	1:08 to 1:16	885	5-<15	0	1	1	Primary	20/04/2005	01/06/2016	1	0	133.5403	1	0	20/04/2005	0	1	0	20/04/2005	0	0	0	0
13961230		Ulcer	5-10Km	27/04/2006					0	0	0				0			0	0			0	0			0	0	0
13966633		Ulcer	>10Km	13/03/2006					1	0	0				0			0	0			0	0			0	0	0
13966633		Ulcer	>10Km	23/12/2006					1	0	0				0			0	0			0	0			0	0	0
13982588	15/05/1978	Ulcer	Unknown	03/10/2011			3339	>=25	1	1	0				0			1	0	03/10/2011	0	0	0			0	0	0
13983313	21/03/2006	Yaws	<5Km	24/05/2011	64	1:32 to 1:64	518	5-<15	1	1	1	Primary	24/05/2011	01/06/2016	1	0	60.34364	1	0	24/05/2011	0	1	0	24/05/2011	0	0	0	0
14003197	08/09/2004	Yaws	<5Km	18/12/2012	ND		828	5-<15	0	0	0				0			0	0			0	0			0	0	0
14015295	01/01/1964	Ulcer	Unknown	29/03/2010			4624	>=25	0	1	0				0			1	0	29/03/2010	0	0	0			0	0	0
14021858	07/07/1972	Ulcer	Unknown	23/01/2014			4155	>=25	1	1	0				0			1	0	23/01/2014	0	0	0			0	0	0
14036367	16/06/1960	Ulcer	Unknown	27/08/2008			4820	>=25	1	1	0				0			1	0	27/08/2008	0	0	0			0	0	0
14046135	22/04/1975	Ulcer	Unknown	11/05/2011			3605	>=25	1	1	0				0			1	0	11/05/2011	0	0	0			0	0	0
14046135	22/04/1975	Ulcer	Unknown	05/09/2013			3837	>=25	1	1	0				0			2	1	11/05/2011	2789	0	0			1	0	0
14046135	22/04/1975	Ulcer	Unknown	19/12/2014			3966	>=25	1	1	0				0			3	2	05/09/2013	1546	0	0			2	0	0
14047428	18/04/1990	Ulcer	5-10Km	25/08/2005			1536	15-<25	1	1	0				0			1	0	25/08/2005	0	0	0			0	0	0
14048401		Yaws	>10Km	11/07/2006	16	1:08 to 1:16			1	0	0				0			0	0			0	0			0	0	0
14048437	22/07/2001	Yaws	Unknown	11/03/2010	64	1:32 to 1:64	864	5-<15	1	1	1	Primary	11/03/2010	01/06/2016	1	0	74.79031	1	0	11/03/2010	0	1	0	11/03/2010	0	0	0	0
14050839	20/07/2008	Ulcer	<5Km	25/08/2013			510	5-<15	1	1	0				0			1	0	25/08/2013	0	0	0			0	0	0
14056009	12/02/2002	Ulcer	>10Km	09/10/2008			666	5-<15	0	1	0				0			1	0	09/10/2008	0	0	0			0	0	0
14056009	12/02/2002	Yaws	>10Km	28/01/2015	NR		1296	5-<15	0	1	0				0			2	1	09/10/2008	7574	0	0			1	0	0
14068080	01/01/1975	Ulcer	>10Km	15/01/2007			3204	>=25	1	1	0				0			1	0	15/01/2007	0	0	0			0	0	0
14148798	01/01/1968	Ulcer	<5Km	25/06/2012			4448	>=25	1	1	0				0			1	0	25/06/2012	0	0	0			0	0	0
14153258	24/06/1990	Ulcer	<5Km	14/07/2012			2206	15-<25	1	1	0				0			1	0	14/07/2012	0	0	0			0	0	0
14153258	24/06/1990	Ulcer	<5Km	02/04/2013			2278	15-<25	1	1	0				0			2	1	14/07/2012	862	0	0			1	0	0
14165147	01/01/1985	Ulcer	>10Km	06/02/2007			2210	15-<25	1	1	0				0			1	0	06/02/2007	0	0	0			0	0	0
14172188	11/07/2006	Yaws	>10Km	04/06/2012	ND		590	5-<15	0	0	0				0			0	0			0	0			0	0	0
14220310	06/12/2008	Yaws	5-10Km	09/03/2012	ND		326	0-<5	1	0	0				0			0	0			0	0			0	0	0
14230032	21/06/1986	Ulcer	Unknown	16/01/2014			2757	>=25	1	1	0				0			1	0	16/01/2014	0	0	0			0	0	0
14239968	01/01/1993	Yaws	<5Km	20/03/2006	64	1:32 to 1:64	1321	5-<15	0	1	1	Primary	20/03/2006	01/06/2016	1	0	122.5509	1	0	20/03/2006	0	1	0	20/03/2006	0	0	0	0
14239968	01/01/1993	Ulcer	<5Km	26/02/2007			1415	5-<15	0	1	0		20/03/2006	01/06/2016	1	1128352	122.5509	2	1	20/03/2006	1128	1	1	20/03/2006	1128	1	1	0
14250415	27/02/1994	Ulcer	>10Km	10/02/2006			1195	5-<15	0	1	0				0			1	0	10/02/2006	0	0	0			0	0	0
14250415	27/02/1994	Ulcer	>10Km	12/11/2006			1271	5-<15	0	1	0				0			2	1	10/02/2006	904	0	0			1	0	0
14250415	27/02/1994	Ulcer	>10Km	14/01/2008			1388	5-<15	0	1	0				0			3	2	12/11/2006	1407	0	0			2	0	0
14280936	01/01/1971	Ulcer	>10Km	14/03/2016			4520	>=25	1	1	0				0			1	0	14/03/2016	0	0	0			0	0	0
14319549	28/09/2008	Ulcer	<5Km	31/01/2011			234	0-<5	1	1	0		25/03/2016		0			1	0	31/01/2011	0	0	0			0	0	0
14319549	28/09/2008	Yaws	<5Km	25/03/2016	8	1:08 to 1:16	749	5-<15	1	1	1	Primary	25/03/2016	01/06/2016	1	0	2.221572	2	1	31/01/2011	6184	1	0	25/03/2016	0	1	0	0
14343151	12/03/1983	Ulcer	<5Km	15/09/2010			2751	>=25	0	1	0				0			1	0	15/09/2010	0	0	0			0	0	0
14344185	02/01/1980	Ulcer	<5Km	01/09/2014			3467	>=25	0	1	0				0			1	0	01/09/2014	0	0	0			0	0	0
14354343	02/01/1982	Ulcer	>10Km	14/05/2012			3036	>=25	1	1	0				0			1	0	14/05/2012	0	0	0			0	0	0
14355222	08/07/1996	Yaws	<5Km	23/07/2008	NR		1204	5-<15	0	1	0				0			1	0	23/07/2008	0	0	0			0	0	0
14375864	15/11/2008	Yaws	<5Km	21/09/2015	16	1:08 to 1:16	685	5-<15	1	1	1	Primary	21/09/2015	01/06/2016	1	0	8.327739	1	0	21/09/2015	0	1	0	21/09/2015	0	0	0	0
14376234	06/07/1974	Ulcer	<5Km	11/06/2015			4093	>=25	0	1	0				0			1	0	11/06/2015	0	0	0			0	0	0
14392341	01/01/2000	Ulcer	<5Km	13/05/2008			836	5-<15	0	1	0				0			1	0	13/05/2008	0	0	0			0	0	0
14399834	01/01/1977	Ulcer	<5Km	20/02/2009			3214	>=25	0	1	0				0			1	0	20/02/2009	0	0	0			0	0	0
14399834	01/01/1977	Ulcer	<5Km	13/09/2014			3770	>=25	0	1	0				0			2	1	20/02/2009	6680	0	0			1	0	0
14436530	22/08/2003	Yaws	5-10Km	29/01/2008	16	1:08 to 1:16	444	0-<5	1	1	1	Primary	29/01/2008	01/06/2016	1	0	100.1745	1	0	29/01/2008	0	1	0	29/01/2008	0	0	0	0
14466694	25/08/1998	Ulcer	<5Km	24/03/2006			758	5-<15	0	1	0				0			1	0	24/03/2006	0	0	0			0	0	0
14476462	01/01/2000	Ulcer	Unknown	02/10/2015			1575	15-<25	0	1	0				0			1	0	02/10/2015	0	0	0			0	0	0
14476462	01/01/2000	Ulcer	Unknown	04/03/2016			1617	15-<25	0	1	0				0			2	1	02/10/2015	507	0	0			1	0	0
14489749	06/07/2002	Yaws	<5Km	20/03/2010	32	1:32 to 1:64	771	5-<15	1	1	1	Primary	20/03/2010	01/06/2016	1	0	74.48627	1	0	20/03/2010	0	1	0	20/03/2010	0	0	0	0
14520946	10/01/1984	Ulcer	<5Km	21/06/2012			2845	>=25	0	1	0				0			1	0	21/06/2012	0	0	0			0	0	0
14524129	03/06/1961	Ulcer	>10Km	07/05/2015			5393	>=25	1	1	0				0			1	0	07/05/2015	0	0	0			0	0	0
14565212	04/01/2014	Ulcer	Unknown	11/04/2016			227	0-<5	0	1	0				0			1	0	11/04/2016	0	0	0			0	0	0
14574384	03/04/1998	Yaws	<5Km	17/06/2008	16	1:08 to 1:16	1021	5-<15	1	1	1	Primary	17/06/2008	01/06/2016	1	0	95.57881	1	0	17/06/2008	0	1	0	17/06/2008	0	0	0	0
14574384	03/04/1998	Yaws	<5Km	29/12/2008	64	1:32 to 1:64	1074	5-<15	1	1	1	First reinfection	17/06/2008	01/06/2016	1	6417764	95.57881	2	1	17/06/2008	642	2	1	17/06/2008	642	1	1	0
14605698	01/04/1975	Ulcer	Unknown	14/04/2005			3004	>=25	1	1	0				0			1	0	14/04/2005	0	0	0			0	0	0
14613301	08/08/1968	Ulcer	Unknown	05/11/2012			4424	>=25	1	1	0				0			1	0	05/11/2012	0	0	0			0	0	0
14624890	30/03/1998	Yaws	<5Km	03/11/2005	NR		760	5-<15	1	1	0				0			1	0	03/11/2005	0	0	0			0	0	0
14625169	13/09/2006	Yaws	5-10Km	21/10/2011	ND		511	5-<15	1	0	0				0			0	0			0	0			0	0	0
14640566	16/08/1998	Yaws	5-10Km	30/09/2008	NR		1013	5-<15	1	1	0				0			1	0	30/09/2008	0	0	0			0	0	0
14642568	24/08/1965	Ulcer -Venous	Unknown	24/04/2010			4467	>=25	1	0	0				0			0	0			0	0			0	0	0
14642568	24/08/1965	Ulcer -Venous	Unknown	09/12/2010			4529	>=25	1	0	0				0			0	0			0	0			0	0	0
14642568	24/08/1965	Ulcer -Venous	Unknown	19/11/2011			4624	>=25	1	0	0				0			0	0			0	0			0	0	0
14642568	24/08/1965	Ulcer -Venous	Unknown	18/10/2012			4715	>=25	1	0	0				0			0	0			0	0			0	0	0
14642568	24/08/1965	Ulcer -Venous	Unknown	19/04/2013			4765	>=25	1	0	0				0			0	0			0	0			0	0	0
14642568	24/08/1965	Ulcer -Venous	Unknown	23/05/2014			4875	>=25	1	0	0				0			0	0			0	0			0	0	0
14649279	07/10/2004	Ulcer	>10Km	13/05/2007			260	0-<5	0	1	0		24/12/2007		0			1	0	13/05/2007	0	0	0			0	0	0
14649279	07/10/2004	Yaws	>10Km	24/12/2007	16	1:08 to 1:16	321	0-<5	0	1	1	Primary	24/12/2007	01/06/2016	1	0	101.3696	2	1	13/05/2007	740	1	0	24/12/2007	0	1	0	0
14651214	01/01/1995	Ulcer	<5Km	16/01/2006			1104	5-<15	1	1	0				0			1	0	16/01/2006	0	0	0			0	0	0
14651214	01/01/1995	Ulcer	<5Km	11/03/2006			1119	5-<15	1	1	0				0			2	1	16/01/2006	178	0	0			1	0	0
14651214	01/01/1995	Ulcer	<5Km	05/08/2006			1159	5-<15	1	1	0				0			3	2	11/03/2006	484	0	0			2	0	0
14651768	05/07/1980	Ulcer	Unknown	14/09/2008			2819	>=25	0	1	0				0			1	0	14/09/2008	0	0	0			0	0	0
14666312	26/08/1988	Ulcer	>10Km	11/11/2014			2621	>=25	1	1	0				0			1	0	11/11/2014	0	0	0			0	0	0
14675245	01/01/1976	Ulcer	>10Km	17/09/2010			3471	>=25	1	1	0				0			1	0	17/09/2010	0	0	0			0	0	0
14675245	01/01/1976	Ulcer	>10Km	27/09/2013			3774	>=25	1	1	0				0			2	1	17/09/2010	3637	0	0			1	0	0
14695142	16/06/1976	Ulcer	Unknown	29/10/2010			3437	>=25	1	1	0				0			1	0	29/10/2010	0	0	0			0	0	0
14696615	01/01/1978	Ulcer	Unknown	18/05/2016			3838	>=25	0	1	0				0			1	0	18/05/2016	0	0	0			0	0	0
14758374	26/04/2006	Ulcer	<5Km	28/01/2012			576	5-<15	0	1	0				0			1	0	28/01/2012	0	0	0			0	0	0
14759928	17/09/2009	Ulcer	<5Km	24/02/2014			444	0-<5	0	1	0				0			1	0	24/02/2014	0	0	0			0	0	0
14773471	02/04/1999	Ulcer	>10Km	04/05/2008			909	5-<15	0	1	0				0			1	0	04/05/2008	0	0	0			0	0	0
14783116	01/01/1962	Ulcer	<5Km	08/02/2007			4510	>=25	0	1	0				0			1	0	08/02/2007	0	0	0			0	0	0
14819826	07/04/1988	Yaws	>10Km	22/09/2011	16	1:08 to 1:16	2346	15-<25	0	1	1	Primary	22/09/2011	01/06/2016	1	0	56.36043	1	0	22/09/2011	0	1	0	22/09/2011	0	0	0	0
14860033	05/06/1928	Ulcer	<5Km	30/06/2009			8107	>=25	0	1	0				0			1	0	30/06/2009	0	0	0			0	0	0
14876297	17/10/1950	Yaws	>10Km	05/01/2012	8	1:08 to 1:16	6122	>=25	1	1	1	Primary	05/01/2012	01/06/2016	1	0	52.90727	1	0	05/01/2012	0	1	0	05/01/2012	0	0	0	0
14879717	18/09/2008	Ulcer	5-10Km	03/02/2016			738	5-<15	0	1	0				0			1	0	03/02/2016	0	0	0			0	0	0
14880231	17/05/1998	Ulcer	<5Km	06/08/2011			1322	5-<15	1	1	0				0			1	0	06/08/2011	0	0	0			0	0	0
14881609	22/10/1998	Yaws	<5Km	15/12/2008	ND		1015	5-<15	0	0	0				0			0	0			0	0			0	0	0
14886240	04/08/1961	Ulcer	<5Km	21/09/2015			5413	>=25	0	1	0				0			1	0	21/09/2015	0	0	0			0	0	0
14911653	16/07/1986	Ulcer	Unknown	18/09/2015			2918	>=25	0	1	0				0			1	0	18/09/2015	0	0	0			0	0	0
14937115	31/12/1991	Ulcer	>10Km	10/06/2015			2344	15-<25	1	1	0				0			1	0	10/06/2015	0	0	0			0	0	0
14953943	03/07/2005	Ulcer	<5Km	03/06/2012			692	5-<15	1	1	0				0			1	0	03/06/2012	0	0	0			0	0	0
14955675	04/04/1950	Yaws	5-10Km	27/12/2007	32	1:32 to 1:64	5773	>=25	0	1	1	Primary	27/12/2007	01/06/2016	1	0	101.2704	1	0	27/12/2007	0	1	0	27/12/2007	0	0	0	0
14965738	20/07/2010	Ulcer	<5Km	02/04/2015			470	0-<5	1	1	0				0			1	0	02/04/2015	0	0	0			0	0	0
14968692	27/08/2002	Yaws	<5Km	10/07/2013	128	1:128 to 1:512	1087	5-<15	1	1	1	Primary	10/07/2013	01/06/2016	1	0	34.75407	1	0	10/07/2013	0	1	0	10/07/2013	0	0	0	0
15020097	10/11/2006	Yaws	>10Km	15/08/2011	ND		476	0-<5	1	0	0				0			0	0			0	0			0	0	0
15073695	01/01/1999	Ulcer	<5Km	27/03/2008			923	5-<15	1	1	0				0			1	0	27/03/2008	0	0	0			0	0	0
15073695	01/01/1999	Ulcer	<5Km	25/08/2010			1165	5-<15	1	1	0				0			2	1	27/03/2008	2899	0	0			1	0	0
15089292	18/04/1986	Ulcer	<5Km	26/09/2015			2944	>=25	1	1	0				0			1	0	26/09/2015	0	0	0			0	0	0
15108916	01/01/1996	Yaws	<5Km	11/03/2008	16	1:08 to 1:16	1219	5-<15	0	1	1	Primary	11/03/2008	01/06/2016	1	0	98.80025	1	0	11/03/2008	0	1	0	11/03/2008	0	0	0	0
15124821	30/07/2007	Ulcer	>10Km	05/07/2013			593	5-<15	1	1	0				0			1	0	05/07/2013	0	0	0			0	0	0
15136057	01/01/1998	Yaws	5-10Km	12/12/2007	16	1:08 to 1:16	995	5-<15	1	1	1	Primary	12/12/2007	01/06/2016	1	0	101.7582	1	0	12/12/2007	0	1	0	12/12/2007	0	0	0	0
15138218	01/01/1997	Yaws	5-10Km	21/05/2011	128	1:128 to 1:512	1438	5-<15	0	1	1	Primary	21/05/2011	01/06/2016	1	0	60.4469	1	0	21/05/2011	0	1	0	21/05/2011	0	0	0	0
15182330	22/06/1956	Ulcer - Diabetic	Unknown	21/11/2009			5342	>=25	1	0	0				0			0	0			0	0			0	0	0
15182330	22/06/1956	Ulcer - Diabetic	Unknown	13/05/2011			5489	>=25	1	0	0				0			0	0			0	0			0	0	0
15182330	22/06/1956	Ulcer - Diabetic	Unknown	09/12/2012			5647	>=25	1	0	0				0			0	0			0	0			0	0	0
15182330	22/06/1956	Ulcer - Diabetic	Unknown	10/10/2013			5730	>=25	1	0	0				0			0	0			0	0			0	0	0
15183803	16/02/2002	Yaws	<5Km	09/05/2007	16	1:08 to 1:16	523	5-<15	1	1	1	Primary	09/05/2007	01/06/2016	1	0	108.8969	1	0	09/05/2007	0	1	0	09/05/2007	0	0	0	0
15202618	22/12/1980	Ulcer	Unknown	01/11/2012			3186	>=25	1	1	0				0			1	0	01/11/2012	0	0	0			0	0	0
15222770	01/01/1979	Ulcer	<5Km	17/12/2005			2696	>=25	1	1	0				0			1	0	17/12/2005	0	0	0			0	0	0
15222770	01/01/1979	Ulcer	<5Km	28/11/2006			2791	>=25	1	1	0				0			2	1	17/12/2005	1138	0	0			1	0	0
15226847	01/01/1998	Ulcer	<5Km	24/03/2006			823	5-<15	1	1	0				0			1	0	24/03/2006	0	0	0			0	0	0
15229496	29/07/1982	Ulcer	Unknown	06/02/2010			2753	>=25	1	1	0				0			1	0	06/02/2010	0	0	0			0	0	0
15248091	02/12/1997	Ulcer	Unknown	05/12/2012			1501	15-<25	0	1	0				0			1	0	05/12/2012	0	0	0			0	0	0
15254391	05/05/1985	Ulcer	<5Km	24/09/2013			2839	>=25	1	1	0				0			1	0	24/09/2013	0	0	0			0	0	0
15254391	05/05/1985	Ulcer	<5Km	14/12/2013			2861	>=25	1	1	0				0			2	1	24/09/2013	266	0	0			1	0	0
15263353	01/01/1993	Ulcer	>10Km	16/06/2008			1546	15-<25	0	1	0				0			1	0	16/06/2008	0	0	0			0	0	0
15269438	01/01/1995	Ulcer	>10Km	02/09/2008			1367	5-<15	1	1	0				0			1	0	02/09/2008	0	0	0			0	0	0
15318985	05/12/1967	Ulcer	>10Km	17/12/2008			4103	>=25	1	1	0				0			1	0	17/12/2008	0	0	0			0	0	0
15336746	01/01/1977	Yaws	>10Km	01/07/2008	ND		3150	>=25	0	0	0				0			0	0			0	0			0	0	0
15338823	19/07/2012	Ulcer	5-10Km	28/02/2014			161	0-<5	0	1	0				0			1	0	28/02/2014	0	0	0			0	0	0
15344437	15/09/2004	Yaws	Unknown	07/10/2011	16	1:08 to 1:16	706	5-<15	1	1	1	Primary	07/10/2011	01/06/2016	1	0	55.86891	1	0	07/10/2011	0	1	0	07/10/2011	0	0	0	0
15362304	14/03/2004	Ulcer	>10Km	26/10/2005			162	0-<5	1	1	0				0			1	0	26/10/2005	0	0	0			0	0	0
15369557	22/12/2009	Yaws	<5Km	21/08/2013	ND		367	0-<5	0	0	0				0			0	0			0	0			0	0	0
15381675	17/07/2006	Yaws	<5Km	24/06/2015	16	1:08 to 1:16	894	5-<15	0	1	1	Primary	24/06/2015	01/06/2016	1	0	11.26187	1	0	24/06/2015	0	1	0	24/06/2015	0	0	0	0
15392701	01/01/1995	Yaws	Unknown	15/12/2011	32	1:32 to 1:64	1695	15-<25	1	1	1	Primary	15/12/2011	01/06/2016	1	0	53.60236	1	0	15/12/2011	0	1	0	15/12/2011	0	0	0	0
15431147	01/01/1989	Ulcer	>10Km	16/01/2008			1904	15-<25	0	1	0				0			1	0	16/01/2008	0	0	0			0	0	0
15441691	30/11/1993	Ulcer	<5Km	16/05/2005			1146	5-<15	1	1	0				0			1	0	16/05/2005	0	0	0			0	0	0
15454506	02/04/1970	Yaws	Unknown	31/12/2011	64	1:32 to 1:64	4175	>=25	1	1	1	Primary	31/12/2011	01/06/2016	1	0	53.07586	1	0	31/12/2011	0	1	0	31/12/2011	0	0	0	0
15459639	14/01/1996	Ulcer	>10Km	25/05/2005			936	5-<15	0	1	0				0			1	0	25/05/2005	0	0	0			0	0	0
15516819	26/12/1996	Ulcer	<5Km	01/02/2006			910	5-<15	0	1	0				0			1	0	01/02/2006	0	0	0			0	0	0
15516819	26/12/1996	Ulcer	<5Km	28/03/2006			925	5-<15	0	1	0				0			2	1	01/02/2006	181	0	0			1	0	0
15518295	10/01/1970	Ulcer	>10Km	27/12/2006			3696	>=25	1	1	0				0			1	0	27/12/2006	0	0	0			0	0	0
15518295	10/01/1970	Ulcer	>10Km	20/10/2013			4378	>=25	1	1	0				0			2	1	27/12/2006	8187	0	0			1	0	0
15518295	10/01/1970	Ulcer	>10Km	21/01/2015			4503	>=25	1	1	0				0			3	2	20/10/2013	1506	0	0			2	0	0
15518295	10/01/1970	Ulcer	>10Km	26/08/2015			4563	>=25	1	1	0				0			4	3	21/01/2015	716	0	0			>=3	0	0
15552330		Yaws	<5Km	29/11/2005	16	1:08 to 1:16			1	0	0				0			0	0			0	0			0	0	0
15556458	01/01/1976	Ulcer	Unknown	05/11/2011			3585	>=25	1	1	0				0			1	0	05/11/2011	0	0	0			0	0	0
15576605	01/01/1952	Ulcer - Diabetic	Unknown	31/01/2010			5809	>=25	1	0	0				0			0	0			0	0			0	0	0
15576605	01/01/1952	Ulcer - Diabetic	Unknown	20/05/2013			6138	>=25	1	0	0				0			0	0			0	0			0	0	0
15576605	01/01/1952	Ulcer - Diabetic	Unknown	13/02/2014			6212	>=25	1	0	0				0			0	0			0	0			0	0	0
15576605	01/01/1952	Ulcer - Diabetic	Unknown	19/09/2015			6372	>=25	1	0	0				0			0	0			0	0			0	0	0
15601086	01/01/1998	Ulcer	>10Km	06/08/2008			1060	5-<15	0	1	0				0			1	0	06/08/2008	0	0	0			0	0	0
15601086	01/01/1998	Ulcer	>10Km	04/11/2010			1284	5-<15	0	1	0				0			2	1	06/08/2008	2699	0	0			1	0	0
15609824	01/01/1999	Yaws	<5Km	19/08/2015	2	1:32 to 1:64	1663	15-<25	1	1	0				0			1	0	19/08/2015	0	0	0			0	0	0
15634152	08/04/1978	Ulcer	Unknown	03/09/2014			3641	>=25	1	1	0				0			1	0	03/09/2014	0	0	0			0	0	0
15650759	01/01/1992	Ulcer	>10Km	07/05/2011			1935	15-<25	0	1	0				0			1	0	07/05/2011	0	0	0			0	0	0
15666759	27/08/2005	Ulcer	Unknown	26/12/2011			633	5-<15	0	1	0				0			1	0	26/12/2011	0	0	0			0	0	0
15670197	01/01/1988	Ulcer	Unknown	09/11/2008			2086	15-<25	1	1	0				0			1	0	09/11/2008	0	0	0			0	0	0
15697518	26/08/1982	Ulcer	Unknown	22/10/2013			3116	>=25	1	1	0				0			1	0	22/10/2013	0	0	0			0	0	0
15728374	26/09/1976	Ulcer	<5Km	15/11/2009			3314	>=25	1	1	0				0			1	0	15/11/2009	0	0	0			0	0	0
15775177		Yaws	>10Km	31/05/2006	32	1:32 to 1:64			1	0	0				0			0	0			0	0			0	0	0
15776027	09/10/2007	Ulcer	Unknown	10/09/2012			492	0-<5	0	1	0				0			1	0	10/09/2012	0	0	0			0	0	0
15788715	03/03/2004	Yaws	<5Km	08/10/2013	32	1:32 to 1:64	960	5-<15	1	1	1	Primary	08/10/2013	01/06/2016	1	0	31.78781	1	0	08/10/2013	0	1	0	08/10/2013	0	0	0	0
15806588	01/01/2002	Yaws	Unknown	09/03/2011	16	1:08 to 1:16	918	5-<15	0	1	1	Primary	09/03/2011	01/06/2016	1	0	62.84095	1	0	09/03/2011	0	1	0	09/03/2011	0	0	0	0
15806588	01/01/2002	Yaws	Unknown	21/05/2011	64	1:32 to 1:64	938	5-<15	0	1	1	First reinfection	09/03/2011	01/06/2016	1	240267	62.84095	2	1	09/03/2011	240	2	1	09/03/2011	240	1	1	0
15833000	27/08/1997	Ulcer	<5Km	10/01/2012			1437	5-<15	0	1	0				0			1	0	10/01/2012	0	0	0			0	0	0
15839991	27/12/2004	Ulcer	<5Km	07/05/2014			936	5-<15	0	1	0				0			1	0	07/05/2014	0	0	0			0	0	0
15841061	12/07/2007	Yaws	Unknown	21/02/2012	ND		462	0-<5	1	0	0				0			0	0			0	0			0	0	0
15845824	03/10/1961	Ulcer	Unknown	30/07/2009			4782	>=25	1	1	0				0			1	0	30/07/2009	0	0	0			0	0	0
15847238	23/01/2000	Yaws	>10Km	26/06/2011	64	1:32 to 1:64	1142	5-<15	1	1	1	Primary	26/06/2011	01/06/2016	1	0	59.25743	1	0	26/06/2011	0	1	0	26/06/2011	0	0	0	0
15854691	02/02/1980	Ulcer	Unknown	24/12/2015			3589	>=25	1	1	0				0			1	0	24/12/2015	0	0	0			0	0	0
15855311		Ulcer	<5Km	11/10/2005					1	0	0				0			0	0			0	0			0	0	0
15881171	26/06/1996	Ulcer	<5Km	18/02/2009			1265	5-<15	1	1	0				0			1	0	18/02/2009	0	0	0			0	0	0
15885408	25/05/1972	Ulcer	Unknown	16/01/2013			4065	>=25	1	1	0				0			1	0	16/01/2013	0	0	0			0	0	0
15885408	25/05/1972	Ulcer	Unknown	12/06/2013			4105	>=25	1	1	0				0			2	1	16/01/2013	483	0	0			1	0	0
15885408	25/05/1972	Ulcer	Unknown	24/01/2014			4167	>=25	1	1	0				0			3	2	12/06/2013	743	0	0			2	0	0
15888821	23/11/2004	Ulcer	<5Km	28/02/2006			127	0-<5	0	1	0				0			1	0	28/02/2006	0	0	0			0	0	0
15909774	05/08/2001	Ulcer	5-10Km	06/10/2011			1017	5-<15	1	1	0				0			1	0	06/10/2011	0	0	0			0	0	0
15909774	05/08/2001	Ulcer	5-10Km	09/06/2012			1085	5-<15	1	1	0				0			2	1	06/10/2011	813	0	0			1	0	0
15918487	03/06/1988	Ulcer	>10Km	17/11/2011			2346	15-<25	1	1	0				0			1	0	17/11/2011	0	0	0			0	0	0
15939785	04/04/1967	Ulcer	Unknown	22/01/2010			4280	>=25	1	1	0				0			1	0	22/01/2010	0	0	0			0	0	0
15972063	01/01/1989	Ulcer	<5Km	24/08/2010			2164	15-<25	1	1	0				0			1	0	24/08/2010	0	0	0			0	0	0
16003683	13/07/1999	Ulcer	>10Km	22/07/2008			903	5-<15	0	1	0				0			1	0	22/07/2008	0	0	0			0	0	0
16012302	18/01/2002	Yaws	>10Km	06/09/2006	16	1:08 to 1:16	463	0-<5	1	1	1	Primary	06/09/2006	01/06/2016	1	0	116.9626	1	0	06/09/2006	0	1	0	06/09/2006	0	0	0	0
16012302	18/01/2002	Yaws	>10Km	24/12/2007	64	1:32 to 1:64	593	5-<15	1	1	1	First reinfection	06/09/2006	01/06/2016	1	1559446	116.9626	2	1	06/09/2006	1559	2	1	06/09/2006	1559	1	1	0
16012402	01/09/1987	Ulcer	5-10Km	16/03/2012			2454	15-<25	1	1	0				0			1	0	16/03/2012	0	0	0			0	0	0
16043684		Yaws	<5Km	29/04/2006	ND				1	0	0				0			0	0			0	0			0	0	0
16048425	01/01/2007	Ulcer	<5Km	16/04/2013			629	5-<15	1	1	0				0			1	0	16/04/2013	0	0	0			0	0	0
16060636	02/01/2000	Ulcer	<5Km	19/12/2008			896	5-<15	0	1	0				0			1	0	19/12/2008	0	0	0			0	0	0
16083386	06/03/1978	Ulcer	<5Km	13/01/2010			3186	>=25	1	1	0				0			1	0	13/01/2010	0	0	0			0	0	0
16083386	06/03/1978	Ulcer	<5Km	31/07/2011			3340	>=25	1	1	0				0			2	1	13/01/2010	1855	0	0			1	0	0
16087234	26/02/1984	Ulcer	Unknown	24/07/2015			3141	>=25	1	1	0				0			1	0	24/07/2015	0	0	0			0	0	0
16087850	06/06/1986	Ulcer	Unknown	05/10/2009			2333	15-<25	0	1	0				0			1	0	05/10/2009	0	0	0			0	0	0
16108846	24/12/1995	Yaws	<5Km	26/11/2012	32	1:32 to 1:64	1693	15-<25	1	1	1	Primary	26/11/2012	01/06/2016	1	0	42.18892	1	0	26/11/2012	0	1	0	26/11/2012	0	0	0	0
16123279	01/01/2007	Yaws	5-10Km	05/03/2016	8	1:08 to 1:16	918	5-<15	1	1	1	Primary	05/03/2016	01/06/2016	1	0	2.878493	1	0	05/03/2016	0	1	0	05/03/2016	0	0	0	0
16125918	04/03/1960	Yaws	>10Km	25/02/2006	16	1:08 to 1:16	4598	>=25	1	1	1	Primary	25/02/2006	01/06/2016	1	0	123.3112	1	0	25/02/2006	0	1	0	25/02/2006	0	0	0	0
16125918	04/03/1960	Ulcer	>10Km	27/06/2011			5131	>=25	1	1	0		25/02/2006	01/06/2016	1	6408665	123.3112	2	1	25/02/2006	6409	1	1	25/02/2006	6409	1	1	0
16130991	18/08/2006	Yaws	Unknown	30/12/2014	2	1:32 to 1:64	837	5-<15	1	1	0				0			1	0	30/12/2014	0	0	0			0	0	0
16152180	01/01/1998	Yaws	<5Km	31/07/2006	16	1:08 to 1:16	858	5-<15	1	1	1	Primary	31/07/2006	01/06/2016	1	0	118.1738	1	0	31/07/2006	0	1	0	31/07/2006	0	0	0	0
16165082	01/01/1988	Ulcer	<5Km	24/05/2005			1739	15-<25	0	1	0				0			1	0	24/05/2005	0	0	0			0	0	0
16165082	01/01/1988	Ulcer	<5Km	29/06/2010			2249	15-<25	0	1	0				0			2	1	24/05/2005	6125	0	0			1	0	0
16170927	01/01/1988	Ulcer	<5Km	28/12/2007			1999	15-<25	1	1	0				0			1	0	28/12/2007	0	0	0			0	0	0
16174098	01/01/1950	Ulcer	<5Km	25/09/2006			5673	>=25	1	1	0				0			1	0	25/09/2006	0	0	0			0	0	0
16193909	02/01/1974	Ulcer	Unknown	09/12/2012			3894	>=25	1	1	0				0			1	0	09/12/2012	0	0	0			0	0	0
16201491	01/01/1995	Ulcer	5-10Km	15/05/2009			1437	5-<15	1	1	0				0			1	0	15/05/2009	0	0	0			0	0	0
16205797	01/01/2002	Ulcer	>10Km	24/02/2007			515	5-<15	0	1	0				0			1	0	24/02/2007	0	0	0			0	0	0
16210226	24/02/2003	Ulcer	5-10Km	23/10/2009			666	5-<15	1	1	0				0			1	0	23/10/2009	0	0	0			0	0	0
16210363	10/02/1968	Ulcer	Unknown	19/03/2006			3810	>=25	1	1	0				0			1	0	19/03/2006	0	0	0			0	0	0
16213502	02/08/1964	Ulcer	Unknown	30/06/2005			4091	>=25	1	1	0				0			1	0	30/06/2005	0	0	0			0	0	0
16215088	09/11/2012	Ulcer	<5Km	15/04/2014			143	0-<5	0	1	0				0			1	0	15/04/2014	0	0	0			0	0	0
16234366	01/01/1974	Ulcer	5-10Km	26/09/2010			3673	>=25	1	1	0				0			1	0	26/09/2010	0	0	0			0	0	0
16234366	01/01/1974	Ulcer	5-10Km	08/12/2012			3894	>=25	1	1	0				0			2	1	26/09/2010	2645	0	0			1	0	0
16239610	01/09/2010	Yaws	Unknown	24/08/2015	128	1:128 to 1:512	498	0-<5	0	1	1	Primary	24/08/2015	01/06/2016	1	0	9.262183	1	0	24/08/2015	0	1	0	24/08/2015	0	0	0	0
16247415	29/09/1979	Ulcer	<5Km	08/01/2014			3428	>=25	0	1	0				0			1	0	08/01/2014	0	0	0			0	0	0
16270686	01/01/1985	Ulcer	>10Km	11/08/2005			2061	15-<25	1	1	0				0			1	0	11/08/2005	0	0	0			0	0	0
16274157	25/08/2006	Yaws	<5Km	09/02/2015	64	1:32 to 1:64	846	5-<15	1	1	1	Primary	09/02/2015	01/06/2016	1	0	15.70959	1	0	09/02/2015	0	1	0	09/02/2015	0	0	0	0
16284622	17/07/1977	Ulcer	Unknown	26/10/2006			2928	>=25	1	1	0				0			1	0	26/10/2006	0	0	0			0	0	0
16291442	09/12/2000	Ulcer	Unknown	12/12/2005			501	5-<15	0	1	0				0			1	0	12/12/2005	0	0	0			0	0	0
16310365	07/01/1978	Ulcer	5-10Km	18/12/2013			3595	>=25	1	1	0				0			1	0	18/12/2013	0	0	0			0	0	0
16310365	07/01/1978	Ulcer	5-10Km	03/04/2015			3724	>=25	1	1	0				0			2	1	18/12/2013	1550	0	0			1	0	0
16368300	26/07/2004	Yaws	<5Km	28/04/2009	64	1:32 to 1:64	476	0-<5	1	1	1	Primary	28/04/2009	01/06/2016	1	0	85.2174	1	0	28/04/2009	0	1	0	28/04/2009	0	0	0	0
16392202	24/07/1985	Ulcer	Unknown	24/10/2013			2825	>=25	1	1	0				0			1	0	24/10/2013	0	0	0			0	0	0
16392694	08/06/1975	Ulcer	Unknown	31/01/2007			3165	>=25	1	1	0				0			1	0	31/01/2007	0	0	0			0	0	0
16394926	01/01/1969	Ulcer	Unknown	30/05/2012			4341	>=25	1	1	0				0			1	0	30/05/2012	0	0	0			0	0	0
16410232	23/12/1978	Ulcer	Unknown	07/03/2011			3220	>=25	1	1	0				0			1	0	07/03/2011	0	0	0			0	0	0
16413717	03/03/2007	Yaws	Unknown	11/12/2009	ND		278	0-<5	0	0	0				0			0	0			0	0			0	0	0
16417614	12/12/1965	Ulcer	Unknown	10/02/2015			4916	>=25	1	1	0				0			1	0	10/02/2015	0	0	0			0	0	0
16434778	01/05/1964	Ulcer	<5Km	15/09/2006			4238	>=25	0	1	0				0			1	0	15/09/2006	0	0	0			0	0	0
16434778	01/05/1964	Ulcer	<5Km	15/08/2009			4529	>=25	0	1	0				0			2	1	15/09/2006	3504	0	0			1	0	0
16463241	14/09/1988	Ulcer	Unknown	14/09/2012			2400	15-<25	1	1	0				0			1	0	14/09/2012	0	0	0			0	0	0
16482900	14/11/2000	Ulcer	>10Km	31/07/2006			571	5-<15	0	1	0				0			1	0	31/07/2006	0	0	0			0	0	0
16506609	09/09/1981	Ulcer	Unknown	13/03/2013			3151	>=25	1	1	0				0			1	0	13/03/2013	0	0	0			0	0	0
16518306	16/04/1973	Ulcer	Unknown	27/08/2008			3536	>=25	1	1	0				0			1	0	27/08/2008	0	0	0			0	0	0
16541664	01/01/1986	Ulcer	>10Km	21/11/2013			2789	>=25	0	1	0				0			1	0	21/11/2013	0	0	0			0	0	0
16551805	24/04/1988	Ulcer	Unknown	03/11/2014			2653	>=25	1	1	0				0			1	0	03/11/2014	0	0	0			0	0	0
16553602	31/12/1969	Ulcer	Unknown	23/05/2012			4239	>=25	1	1	0				0			1	0	23/05/2012	0	0	0			0	0	0
16584679	02/09/2009	Ulcer	<5Km	24/05/2014			472	0-<5	0	1	0				0			1	0	24/05/2014	0	0	0			0	0	0
16584679	02/09/2009	Ulcer	<5Km	07/01/2015			535	5-<15	0	1	0				0			2	1	24/05/2014	750	0	0			1	0	0
16607594		Ulcer	>10Km	26/09/2009					0	0	0				0			0	0			0	0			0	0	0
16651888	01/01/1996	Ulcer	5-10Km	08/09/2010			1469	5-<15	0	1	0				0			1	0	08/09/2010	0	0	0			0	0	0
16651888	01/01/1996	Ulcer	5-10Km	22/10/2010			1481	5-<15	0	1	0				0			2	1	08/09/2010	144	0	0			1	0	0
16669708	01/04/1999	Yaws	<5Km	04/11/2009	128	1:128 to 1:512	1060	5-<15	1	1	1	Primary	04/11/2009	01/06/2016	1	0	78.96726	1	0	04/11/2009	0	1	0	04/11/2009	0	0	0	0
16713827	14/08/1997	Ulcer	5-10Km	29/01/2014			1646	15-<25	0	1	0				0			1	0	29/01/2014	0	0	0			0	0	0
16716234	01/01/1984	Yaws	<5Km	13/09/2011	32	1:32 to 1:64	2770	>=25	0	1	1	Primary	13/09/2011	01/06/2016	1	0	56.66425	1	0	13/09/2011	0	1	0	13/09/2011	0	0	0	0
16749636	01/01/1965	Ulcer	Unknown	25/05/2005			4040	>=25	0	1	0				0			1	0	25/05/2005	0	0	0			0	0	0
16770172	10/06/1993	Yaws	<5Km	20/08/2005	16	1:08 to 1:16	1220	5-<15	1	1	1	Primary	20/08/2005	01/06/2016	1	0	129.5235	1	0	20/08/2005	0	1	0	20/08/2005	0	0	0	0
16787634	06/09/1997	Yaws	<5Km	02/03/2009	ND		1149	5-<15	0	0	0				0			0	0			0	0			0	0	0
16792405	13/06/2009	Yaws	Unknown	12/01/2015	32	1:32 to 1:64	558	5-<15	0	1	1	Primary	12/01/2015	01/06/2016	1	0	16.62417	1	0	12/01/2015	0	1	0	12/01/2015	0	0	0	0
16794540	25/12/1959	Ulcer	Unknown	26/02/2009			4918	>=25	1	1	0				0			1	0	26/02/2009	0	0	0			0	0	0
16796501	02/11/1994	Ulcer	5-10Km	04/02/2006			1126	5-<15	1	1	0		09/11/2007		0			1	0	04/02/2006	0	0	0			0	0	0
16796501	02/11/1994	Yaws	5-10Km	09/11/2007	16	1:08 to 1:16	1302	5-<15	1	1	1	Primary	09/11/2007	01/06/2016	1	0	102.8472	2	1	04/02/2006	2115	1	0	09/11/2007	0	1	0	0
16796501	02/11/1994	Yaws	5-10Km	31/03/2008	16	1:08 to 1:16	1341	5-<15	1	1	0		09/11/2007	01/06/2016	1	4702369	102.8472	3	2	09/11/2007	470	1	1	09/11/2007	470	2	1	0
16796501	02/11/1994	Ulcer	5-10Km	17/08/2009			1479	5-<15	1	1	0		09/11/2007	01/06/2016	1	2128617	102.8472	4	3	31/03/2008	1658	1	1	09/11/2007	2129	>=3	1	0
16796730	13/01/2002	Yaws	<5Km	27/02/2009	ND		713	5-<15	0	0	0				0			0	0			0	0			0	0	0
16805053	28/05/2004	Yaws	>10Km	19/04/2007	32	1:32 to 1:64	289	0-<5	1	1	1	Primary	19/04/2007	01/06/2016	1	0	109.5554	1	0	19/04/2007	0	1	0	19/04/2007	0	0	0	0
16814466	05/11/2002	Ulcer	>10Km	01/11/2007			499	0-<5	1	1	0				0			1	0	01/11/2007	0	0	0			0	0	0
16814466	05/11/2002	Yaws	>10Km	13/01/2014	ND		1119	5-<15	1	0	0				0			1	1	01/11/2007	7452	0	0			1	0	0
16851175	19/01/1969	Ulcer	Unknown	09/12/2014			4589	>=25	1	1	0				0			1	0	09/12/2014	0	0	0			0	0	0
16858574	25/05/1970	Ulcer	Unknown	13/11/2015			4547	>=25	1	1	0				0			1	0	13/11/2015	0	0	0			0	0	0
16887537	29/10/1973	Ulcer	Unknown	22/10/2013			3998	>=25	1	1	0				0			1	0	22/10/2013	0	0	0			0	0	0
16928175	13/10/2005	Yaws	<5Km	22/08/2015	NR		986	5-<15	0	1	0				0			1	0	22/08/2015	0	0	0			0	0	0
16934886	12/12/1986	Ulcer	>10Km	13/02/2008			2117	15-<25	1	1	0				0			1	0	13/02/2008	0	0	0			0	0	0
16939607	13/05/2011	Yaws	<5Km	03/09/2015	128	1:128 to 1:512	431	0-<5	1	1	1	Primary	03/09/2015	01/06/2016	1	0	8.934975	1	0	03/09/2015	0	1	0	03/09/2015	0	0	0	0
16941685	01/01/1962	Ulcer	Unknown	19/02/2010			4814	>=25	1	1	0				0			1	0	19/02/2010	0	0	0			0	0	0
16957173	10/09/1983	Ulcer	Unknown	07/08/2006			2291	15-<25	0	1	0				0			1	0	07/08/2006	0	0	0			0	0	0
16957173	10/09/1983	Ulcer	Unknown	21/11/2006			2320	15-<25	0	1	0				0			2	1	07/08/2006	349	0	0			1	0	0
16957173	10/09/1983	Ulcer	Unknown	30/10/2012			2914	>=25	0	1	0				0			3	2	21/11/2006	7139	0	0			2	0	0
16963159	01/01/2004	Yaws	<5Km	21/11/2011	32	1:32 to 1:64	789	5-<15	1	1	1	Primary	21/11/2011	01/06/2016	1	0	54.38829	1	0	21/11/2011	0	1	0	21/11/2011	0	0	0	0
16983204	07/08/2002	Yaws	5-10Km	17/08/2008	16	1:08 to 1:16	603	5-<15	1	1	1	Primary	17/08/2008	01/06/2016	1	0	93.57121	1	0	17/08/2008	0	1	0	17/08/2008	0	0	0	0
17001281	16/09/2004	Yaws	>10Km	03/04/2007	32	1:32 to 1:64	254	0-<5	0	1	1	Primary	03/04/2007	01/06/2016	1	0	110.0844	1	0	03/04/2007	0	1	0	03/04/2007	0	0	0	0
17001281	16/09/2004	Yaws	>10Km	21/11/2008	64	1:32 to 1:64	418	0-<5	0	1	1	First reinfection	03/04/2007	01/06/2016	1	1967444	110.0844	2	1	03/04/2007	1967	2	1	03/04/2007	1967	1	1	0
17057606	01/01/1961	Ulcer	Unknown	28/10/2013			5282	>=25	0	1	0				0			1	0	28/10/2013	0	0	0			0	0	0
17059950	01/01/2000	Yaws	<5Km	07/06/2010	64	1:32 to 1:64	1043	5-<15	0	1	1	Primary	07/06/2010	01/06/2016	1	0	71.89005	1	0	07/06/2010	0	1	0	07/06/2010	0	0	0	0
17077262	08/08/1959	Ulcer - Diabetic	Unknown	05/05/2009			4974	>=25	1	0	0				0			0	0			0	0			0	0	0
17077262	08/08/1959	Ulcer - Diabetic	Unknown	23/12/2009			5038	>=25	1	0	0				0			0	0			0	0			0	0	0
17077262	08/08/1959	Ulcer - Diabetic	Unknown	26/06/2011			5188	>=25	1	0	0				0			0	0			0	0			0	0	0
17077262	08/08/1959	Ulcer - Diabetic	Unknown	01/05/2014			5473	>=25	1	0	0				0			0	0			0	0			0	0	0
17089809	06/09/1999	Ulcer	Unknown	22/02/2012			1246	5-<15	0	1	0				0			1	0	22/02/2012	0	0	0			0	0	0
17096376	28/09/2009	Ulcer	<5Km	30/05/2014			467	0-<5	0	1	0				0			1	0	30/05/2014	0	0	0			0	0	0
17100486	27/12/1960	Ulcer	Unknown	26/04/2006			4533	>=25	1	1	0				0			1	0	26/04/2006	0	0	0			0	0	0
17101820	01/08/1992	Ulcer	>10Km	17/06/2006			1388	5-<15	0	1	0				0			1	0	17/06/2006	0	0	0			0	0	0
17124863	16/06/1984	Ulcer	Unknown	29/09/2011			2729	>=25	0	1	0				0			1	0	29/09/2011	0	0	0			0	0	0
17124863	16/06/1984	Ulcer	Unknown	19/10/2012			2834	>=25	0	1	0				0			2	1	29/09/2011	1269	0	0			1	0	0
17128683	10/01/1974	Ulcer	Unknown	05/08/2012			3857	>=25	1	1	0				0			1	0	05/08/2012	0	0	0			0	0	0
17134535	01/01/2001	Yaws	>10Km	20/01/2009	64	1:32 to 1:64	805	5-<15	1	1	1	Primary	20/01/2009	01/06/2016	1	0	88.43893	1	0	20/01/2009	0	1	0	20/01/2009	0	0	0	0
17134535	01/01/2001	Ulcer	>10Km	07/09/2010			968	5-<15	1	1	0		20/01/2009	01/06/2016	1	1958064	88.43893	2	1	20/01/2009	1958	1	1	20/01/2009	1958	1	1	0
17141693	06/05/1990	Ulcer	>10Km	05/09/2012			2234	15-<25	0	1	0				0			1	0	05/09/2012	0	0	0			0	0	0
17143040	01/01/1997	Ulcer	<5Km	31/03/2011			1424	5-<15	1	1	0				0			1	0	31/03/2011	0	0	0			0	0	0
17153057	23/05/1991	Ulcer	<5Km	24/02/2014			2276	15-<25	1	1	0				0			1	0	24/02/2014	0	0	0			0	0	0
17176147	30/10/1960	Ulcer	<5Km	21/12/2008			4814	>=25	1	1	0				0			1	0	21/12/2008	0	0	0			0	0	0
17181097	24/10/2006	Yaws	<5Km	14/07/2011	32	1:32 to 1:64	472	0-<5	1	1	1	Primary	14/07/2011	01/06/2016	1	0	58.66875	1	0	14/07/2011	0	1	0	14/07/2011	0	0	0	0
17201301	24/04/1974	Ulcer	Unknown	26/06/2008			3417	>=25	1	1	0				0			1	0	26/06/2008	0	0	0			0	0	0
17201301	24/04/1974	Ulcer	Unknown	19/06/2010			3616	>=25	1	1	0				0			2	1	26/06/2008	2381	0	0			1	0	0
17220839	01/01/1983	Ulcer	Unknown	10/06/2012			2944	>=25	1	1	0				0			1	0	10/06/2012	0	0	0			0	0	0
17226852	09/09/1964	Ulcer	Unknown	08/12/2015			5125	>=25	1	1	0				0			1	0	08/12/2015	0	0	0			0	0	0
17255206	16/10/1987	Ulcer	<5Km	02/03/2015			2738	>=25	1	1	0				0			1	0	02/03/2015	0	0	0			0	0	0
17258686	31/05/2002	Ulcer	Unknown	11/04/2011			886	5-<15	0	1	0				0			1	0	11/04/2011	0	0	0			0	0	0
17263877	01/01/1986	Ulcer	<5Km	22/07/2014			2855	>=25	0	1	0				0			1	0	22/07/2014	0	0	0			0	0	0
17263929	01/01/1976	Ulcer	>10Km	02/10/2013			3775	>=25	1	1	0				0			1	0	02/10/2013	0	0	0			0	0	0
17295494	23/09/1961	Ulcer	<5Km	15/10/2012			5106	>=25	1	1	0				0			1	0	15/10/2012	0	0	0			0	0	0
17318047	04/09/2008	Yaws	>10Km	30/09/2015	32	1:32 to 1:64	707	5-<15	0	1	1	Primary	30/09/2015	01/06/2016	1	0	8.046459	1	0	30/09/2015	0	1	0	30/09/2015	0	0	0	0
17327102	17/12/2001	Ulcer	Unknown	20/02/2013			1118	5-<15	0	1	0				0			1	0	20/02/2013	0	0	0			0	0	0
17377639		Ulcer	<5Km	23/11/2007					1	0	0				0			0	0			0	0			0	0	0
17380067	15/06/2014	Ulcer	<5Km	04/06/2015			97	0-<5	1	1	0				0			1	0	04/06/2015	0	0	0			0	0	0
17407721	02/02/1987	Ulcer	>10Km	04/07/2011			2442	15-<25	1	1	0				0			1	0	04/07/2011	0	0	0			0	0	0
17407721	02/02/1987	Ulcer	>10Km	25/03/2014			2714	>=25	1	1	0				0			2	1	04/07/2011	3274	0	0			1	0	0
17427710	01/01/1970	Ulcer	>10Km	05/04/2011			4126	>=25	1	1	0				0			1	0	05/04/2011	0	0	0			0	0	0
17470761	01/01/1999	Yaws	>10Km	16/01/2006	8	1:08 to 1:16	704	5-<15	0	1	1	Primary	16/01/2006	01/06/2016	1	0	124.6267	1	0	16/01/2006	0	1	0	16/01/2006	0	0	0	0
17477086	01/11/1974	Ulcer	Unknown	26/01/2016			4124	>=25	1	1	0				0			1	0	26/01/2016	0	0	0			0	0	0
17480706	05/05/1990	Ulcer	<5Km	03/04/2015			2491	15-<25	1	1	0				0			1	0	03/04/2015	0	0	0			0	0	0
17487344		Ulcer	Unknown	07/04/2005					1	0	0				0			0	0			0	0			0	0	0
17519513	01/01/1994	Ulcer	Unknown	23/03/2010			1622	15-<25	0	1	0				0			1	0	23/03/2010	0	0	0			0	0	0
17536686	09/01/1984	Ulcer	>10Km	17/03/2012			2819	>=25	0	1	0				0			1	0	17/03/2012	0	0	0			0	0	0
17536686	09/01/1984	Ulcer	>10Km	08/06/2013			2941	>=25	0	1	0				0			2	1	17/03/2012	1474	0	0			1	0	0
17572976	22/10/1993	Ulcer	<5Km	31/10/2007			1402	5-<15	1	1	0				0			1	0	31/10/2007	0	0	0			0	0	0
17574051	01/01/1969	Ulcer	5-10Km	06/02/2011			4210	>=25	1	1	0				0			1	0	06/02/2011	0	0	0			0	0	0
17582820	15/10/1964	Ulcer	<5Km	24/02/2015			5036	>=25	1	1	0				0			1	0	24/02/2015	0	0	0			0	0	0
17590085	03/05/1954	Ulcer	<5Km	06/05/2012			5801	>=25	0	1	0				0			1	0	06/05/2012	0	0	0			0	0	0
17619821	23/05/1987	Ulcer	>10Km	11/06/2011			2405	15-<25	1	1	0				0			1	0	11/06/2011	0	0	0			0	0	0
17619821	23/05/1987	Ulcer	>10Km	20/12/2013			2658	>=25	1	1	0				0			2	1	11/06/2011	3036	0	0			1	0	0
17621302	20/12/1984	Yaws	<5Km	04/10/2008	ND		2379	15-<25	0	0	0				0			0	0			0	0			0	0	0
17637826	01/06/1970	Ulcer	Unknown	31/03/2009			3883	>=25	1	1	0				0			1	0	31/03/2009	0	0	0			0	0	0
17641264	08/05/1984	Ulcer	>10Km	21/03/2006			2187	15-<25	0	1	0				0			1	0	21/03/2006	0	0	0			0	0	0
17643124	01/01/1999	Yaws	>10Km	10/05/2007	32	1:32 to 1:64	835	5-<15	0	1	1	Primary	10/05/2007	01/06/2016	1	0	108.8663	1	0	10/05/2007	0	1	0	10/05/2007	0	0	0	0
17649032	17/12/2011	Yaws	<5Km	20/01/2016	16	1:08 to 1:16	409	0-<5	0	1	1	Primary	20/01/2016	01/06/2016	1	0	4.360494	1	0	20/01/2016	0	1	0	20/01/2016	0	0	0	0
17658698		Ulcer	>10Km	30/12/2006					0	0	0				0			0	0			0	0			0	0	0
17663566	01/01/1964	Yaws	5-10Km	16/04/2008	ND		4429	>=25	1	0	0				0			0	0			0	0			0	0	0
17663566	01/01/1964	Ulcer	5-10Km	19/03/2011			4721	>=25	1	1	0				0			1	0	19/03/2011	0	0	0			0	0	0
17665665	23/07/2006	Yaws	>10Km	19/11/2014	64	1:32 to 1:64	833	5-<15	0	1	1	Primary	19/11/2014	01/06/2016	1	0	18.39913	1	0	19/11/2014	0	1	0	19/11/2014	0	0	0	0
17672602	17/03/2004	Ulcer	5-10Km	26/12/2007			378	0-<5	1	1	0				0			1	0	26/12/2007	0	0	0			0	0	0
17672602	17/03/2004	Ulcer	5-10Km	17/03/2009			500	5-<15	1	1	0				0			2	1	26/12/2007	1471	0	0			1	0	0
17672602	17/03/2004	Ulcer	5-10Km	09/03/2011			698	5-<15	1	1	0				0			3	2	17/03/2009	2375	0	0			2	0	0
17687422	23/07/2010	Ulcer	>10Km	30/12/2011			144	0-<5	1	1	0				0			1	0	30/12/2011	0	0	0			0	0	0
17761580	02/10/2003	Yaws	<5Km	14/03/2006	ND		245	0-<5	0	0	0				0			0	0			0	0			0	0	0
17766978	16/09/2002	Yaws	<5Km	21/08/2008	16	1:08 to 1:16	593	5-<15	1	1	1	Primary	21/08/2008	01/06/2016	1	0	93.43243	1	0	21/08/2008	0	1	0	21/08/2008	0	0	0	0
17775057	22/07/2005	Yaws	<5Km	24/02/2011	16	1:08 to 1:16	560	5-<15	0	1	1	Primary	24/02/2011	01/06/2016	1	0	63.26988	1	0	24/02/2011	0	1	0	24/02/2011	0	0	0	0
17786019	03/05/1997	Ulcer	<5Km	17/05/2014			1704	15-<25	1	1	0				0			1	0	17/05/2014	0	0	0			0	0	0
17790924	22/02/1980	Ulcer	5-10Km	08/04/2007			2713	>=25	1	1	0				0			1	0	08/04/2007	0	0	0			0	0	0
17790924	22/02/1980	Ulcer	5-10Km	03/03/2009			2903	>=25	1	1	0				0			2	1	08/04/2007	2286	0	0			1	0	0
17803720	01/06/2006	Ulcer	5-10Km	12/10/2010			437	0-<5	1	1	0				0			1	0	12/10/2010	0	0	0			0	0	0
17808664	05/06/1989	Yaws	<5Km	02/03/2009	ND		1974	15-<25	1	0	0				0			0	0			0	0			0	0	0
17825896	29/12/1988	Ulcer	<5Km	27/02/2011			2216	15-<25	0	1	0				0			1	0	27/02/2011	0	0	0			0	0	0
17855511	10/01/1993	Yaws	Unknown	19/12/2008	32	1:32 to 1:64	1594	15-<25	1	1	1	Primary	19/12/2008	01/06/2016	1	0	89.48357	1	0	19/12/2008	0	1	0	19/12/2008	0	0	0	0
17868377	21/05/2004	Ulcer	<5Km	01/05/2012			795	5-<15	1	1	0				0			1	0	01/05/2012	0	0	0			0	0	0
17885268	01/11/1988	Ulcer	Unknown	18/07/2007			1871	15-<25	1	1	0				0			1	0	18/07/2007	0	0	0			0	0	0
17920234	03/06/1982	Ulcer	Unknown	27/07/2014			3215	>=25	1	1	0				0			1	0	27/07/2014	0	0	0			0	0	0
17920234	03/06/1982	Ulcer	Unknown	17/10/2014			3237	>=25	1	1	0				0			2	1	27/07/2014	270	0	0			1	0	0
17934600	09/03/2003	Yaws	<5Km	21/03/2016	16	1:08 to 1:16	1304	5-<15	0	1	1	Primary	21/03/2016	01/06/2016	1	0	2.341909	1	0	21/03/2016	0	1	0	21/03/2016	0	0	0	0
17934600	09/03/2003	Yaws	<5Km	18/05/2016	64	1:32 to 1:64	1320	5-<15	0	1	1	First reinfection	21/03/2016	01/06/2016	1	1902438	2.341909	2	1	21/03/2016	190	2	1	21/03/2016	190	1	1	0
17978878	09/07/1998	Yaws	<5Km	08/08/2014	128	1:128 to 1:512	1608	15-<25	0	1	1	Primary	08/08/2014	01/06/2016	1	0	21.79309	1	0	08/08/2014	0	1	0	08/08/2014	0	0	0	0
17990799	19/01/1981	Ulcer	Unknown	11/12/2013			3289	>=25	1	1	0				0			1	0	11/12/2013	0	0	0			0	0	0
17991294	01/01/1963	Ulcer	Unknown	20/05/2009			4638	>=25	1	1	0				0			1	0	20/05/2009	0	0	0			0	0	0
17997673	01/07/2007	Ulcer	<5Km	02/04/2014			676	5-<15	0	1	0				0			1	0	02/04/2014	0	0	0			0	0	0
17997673	01/07/2007	Ulcer	<5Km	15/05/2015			787	5-<15	0	1	0				0			2	1	02/04/2014	1341	0	0			1	0	0
18017289	06/02/1999	Ulcer	<5Km	15/07/2006			744	5-<15	0	1	0				0			1	0	15/07/2006	0	0	0			0	0	0
18022552	16/06/1976	Ulcer	Unknown	01/07/2011			3504	>=25	1	1	0				0			1	0	01/07/2011	0	0	0			0	0	0
18042651	19/10/1981	Ulcer	Unknown	10/01/2016			3423	>=25	1	1	0				0			1	0	10/01/2016	0	0	0			0	0	0
18061897	03/03/1984	Ulcer	>10Km	16/09/2010			2654	>=25	1	1	0				0			1	0	16/09/2010	0	0	0			0	0	0
18061897	03/03/1984	Ulcer	>10Km	31/07/2014			3041	>=25	1	1	0				0			2	1	16/09/2010	4651	0	0			1	0	0
18061897	03/03/1984	Ulcer	>10Km	20/12/2015			3180	>=25	1	1	0				0			3	2	31/07/2014	1668	0	0			2	0	0
18066502	01/01/1998	Yaws	<5Km	01/07/2010	64	1:32 to 1:64	1250	5-<15	1	1	1	Primary	01/07/2010	01/06/2016	1	0	71.09676	1	0	01/07/2010	0	1	0	01/07/2010	0	0	0	0
18069202	21/08/1976	Ulcer	Unknown	15/07/2009			3290	>=25	1	1	0				0			1	0	15/07/2009	0	0	0			0	0	0
18073067	29/01/2004	Yaws	Unknown	01/09/2008	64	1:32 to 1:64	459	0-<5	1	1	1	Primary	01/09/2008	01/06/2016	1	0	93.0762	1	0	01/09/2008	0	1	0	01/09/2008	0	0	0	0
18079232	05/04/1962	Ulcer	Unknown	25/04/2005			4306	>=25	1	1	0				0			1	0	25/04/2005	0	0	0			0	0	0
18079232	05/04/1962	Ulcer	Unknown	02/04/2006			4399	>=25	1	1	0				0			2	1	25/04/2005	1126	0	0			1	0	0
18079232	05/04/1962	Ulcer	Unknown	25/08/2006			4439	>=25	1	1	0				0			3	2	02/04/2006	476	0	0			2	0	0
18095177	28/12/1986	Ulcer	5-10Km	27/04/2014			2733	>=25	1	1	0				0			1	0	27/04/2014	0	0	0			0	0	0
18095177	28/12/1986	Ulcer	5-10Km	11/05/2015			2837	>=25	1	1	0				0			2	1	27/04/2014	1248	0	0			1	0	0
18116197	29/09/1998	Ulcer	<5Km	14/12/2006			821	5-<15	0	1	0				0			1	0	14/12/2006	0	0	0			0	0	0
18133495	19/04/1978	Ulcer	Unknown	26/12/2013			3569	>=25	1	1	0				0			1	0	26/12/2013	0	0	0			0	0	0
18140578	25/11/2009	Ulcer	<5Km	01/12/2011			202	0-<5	1	1	0				0			1	0	01/12/2011	0	0	0			0	0	0
18193315	08/12/2007	Ulcer	<5Km	08/03/2011			325	0-<5	0	1	0				0			1	0	08/03/2011	0	0	0			0	0	0
18203591	24/04/1998	Ulcer	<5Km	15/03/2011			1289	5-<15	1	1	0				0			1	0	15/03/2011	0	0	0			0	0	0
18228058	30/06/2002	Ulcer	<5Km	13/06/2005			296	0-<5	1	1	0				0			1	0	13/06/2005	0	0	0			0	0	0
18228058	30/06/2002	Ulcer	<5Km	19/09/2005			322	0-<5	1	1	0				0			2	1	13/06/2005	323	0	0			1	0	0
18229335	04/06/1996	Yaws	5-10Km	10/07/2005	64	1:32 to 1:64	910	5-<15	1	1	1	Primary	10/07/2005	01/06/2016	1	0	130.8774	1	0	10/07/2005	0	1	0	10/07/2005	0	0	0	0
18229336	05/12/1985	Ulcer	<5Km	07/07/2005			1959	15-<25	0	1	0				0			1	0	07/07/2005	0	0	0			0	0	0
18230228	01/01/1974	Ulcer	5-10Km	25/07/2013			3956	>=25	1	1	0				0			1	0	25/07/2013	0	0	0			0	0	0
18230613	01/01/1993	Yaws	5-10Km	25/11/2005	32	1:32 to 1:64	1290	5-<15	1	1	1	Primary	25/11/2005	01/06/2016	1	0	126.3371	1	0	25/11/2005	0	1	0	25/11/2005	0	0	0	0
18248973	07/02/1986	Ulcer	>10Km	18/09/2012			2661	>=25	1	1	0				0			1	0	18/09/2012	0	0	0			0	0	0
18248973	07/02/1986	Ulcer	>10Km	27/02/2013			2706	>=25	1	1	0				0			2	1	18/09/2012	532	0	0			1	0	0
18249377	01/06/2008	Ulcer	Unknown	05/03/2011			276	0-<5	0	1	0				0			1	0	05/03/2011	0	0	0			0	0	0
18279467	20/06/1996	Yaws	>10Km	29/05/2006	16	1:08 to 1:16	994	5-<15	0	1	1	Primary	29/05/2006	01/06/2016	1	0	120.2493	1	0	29/05/2006	0	1	0	29/05/2006	0	0	0	0
18292917	12/12/1987	Ulcer	Unknown	25/03/2013			2528	>=25	1	1	0				0			1	0	25/03/2013	0	0	0			0	0	0
18301252	02/07/1963	Ulcer	Unknown	20/12/2015			5247	>=25	1	1	0				0			1	0	20/12/2015	0	0	0			0	0	0
18301589	01/01/2001	Yaws	Unknown	16/04/2013	32	1:32 to 1:64	1229	5-<15	0	1	1	Primary	16/04/2013	01/06/2016	1	0	37.54747	1	0	16/04/2013	0	1	0	16/04/2013	0	0	0	0
18321870	04/06/1980	Ulcer	Unknown	27/04/2009			2890	>=25	0	1	0				0			1	0	27/04/2009	0	0	0			0	0	0
18363096	20/03/2001	Yaws	5-10Km	18/01/2011	64	1:32 to 1:64	983	5-<15	1	1	1	Primary	18/01/2011	01/06/2016	1	0	64.49836	1	0	18/01/2011	0	1	0	18/01/2011	0	0	0	0
18364498	03/05/1991	Yaws	<5Km	26/04/2005	16	1:08 to 1:16	1398	5-<15	0	1	1	Primary	26/04/2005	01/06/2016	1	0	133.3397	1	0	26/04/2005	0	1	0	26/04/2005	0	0	0	0
18364498	03/05/1991	Ulcer	<5Km	20/04/2006			1497	5-<15	0	1	0		26/04/2005	01/06/2016	1	1180606	133.3397	2	1	26/04/2005	1181	1	1	26/04/2005	1181	1	1	0
18396989	01/01/1983	Ulcer	>10Km	19/01/2006			2305	15-<25	0	1	0				0			1	0	19/01/2006	0	0	0			0	0	0
18402591	14/06/1989	Ulcer	Unknown	21/01/2013			2361	15-<25	1	1	0				0			1	0	21/01/2013	0	0	0			0	0	0
18411032	14/02/2009	Ulcer	<5Km	03/05/2012			322	0-<5	0	1	0				0			1	0	03/05/2012	0	0	0			0	0	0
18415489	01/01/2003	Ulcer	<5Km	01/04/2009			625	5-<15	0	1	0				0			1	0	01/04/2009	0	0	0			0	0	0
18427932	31/10/1987	Ulcer	>10Km	17/07/2013			2571	>=25	1	1	0				0			1	0	17/07/2013	0	0	0			0	0	0
18435670	01/01/1989	Ulcer	>10Km	08/01/2013			2402	15-<25	1	1	0				0			1	0	08/01/2013	0	0	0			0	0	0
18435942	04/08/1992	Ulcer	<5Km	25/05/2006			1381	5-<15	1	1	0				0			1	0	25/05/2006	0	0	0			0	0	0
18468837	05/05/1982	Ulcer	5-10Km	17/11/2015			3354	>=25	1	1	0				0			1	0	17/11/2015	0	0	0			0	0	0
18480985	04/10/2001	Ulcer	5-10Km	14/04/2009			753	5-<15	0	1	0				0			1	0	14/04/2009	0	0	0			0	0	0
18480985	04/10/2001	Yaws	5-10Km	22/09/2009	NR		797	5-<15	0	1	0				0			2	1	14/04/2009	530	0	0			1	0	0
18496556	10/05/1952	Ulcer	Unknown	22/11/2012			6054	>=25	1	1	0				0			1	0	22/11/2012	0	0	0			0	0	0
18498139	02/12/1982	Ulcer	Unknown	24/09/2007			2481	15-<25	1	1	0				0			1	0	24/09/2007	0	0	0			0	0	0
18518267	21/07/1988	Ulcer	5-10Km	06/05/2012			2379	15-<25	1	1	0				0			1	0	06/05/2012	0	0	0			0	0	0
18518267	21/07/1988	Ulcer	5-10Km	30/04/2014			2577	>=25	1	1	0				0			2	1	06/05/2012	2382	0	0			1	0	0
18546863	28/07/2006	Yaws	<5Km	08/06/2010	32	1:32 to 1:64	386	0-<5	0	1	1	Primary	08/06/2010	01/06/2016	1	0	71.85289	1	0	08/06/2010	0	1	0	08/06/2010	0	0	0	0
18604018	02/01/2000	Ulcer	<5Km	18/02/2008			813	5-<15	1	1	0				0			1	0	18/02/2008	0	0	0			0	0	0
18607864	31/07/1985	Ulcer	Unknown	01/02/2014			2851	>=25	1	1	0				0			1	0	01/02/2014	0	0	0			0	0	0
18607864	31/07/1985	Ulcer	Unknown	14/01/2015			2946	>=25	1	1	0				0			2	1	01/02/2014	1141	0	0			1	0	0
18633199	12/12/1999	Ulcer	>10Km	28/05/2012			1246	5-<15	1	1	0				0			1	0	28/05/2012	0	0	0			0	0	0
18652687	13/06/1994	Ulcer	<5Km	18/08/2014			2018	15-<25	0	1	0				0			1	0	18/08/2014	0	0	0			0	0	0
18658586	05/04/1973	Ulcer	Unknown	18/07/2011			3828	>=25	1	1	0				0			1	0	18/07/2011	0	0	0			0	0	0
18658586	05/04/1973	Ulcer	Unknown	31/03/2012			3899	>=25	1	1	0				0			2	1	18/07/2011	846	0	0			1	0	0
18668336	29/06/2000	Yaws	<5Km	11/05/2005	16	1:08 to 1:16	487	0-<5	1	1	1	Primary	11/05/2005	01/06/2016	1	0	132.8375	1	0	11/05/2005	0	1	0	11/05/2005	0	0	0	0
18668336	29/06/2000	Yaws	<5Km	17/05/2011	32	1:32 to 1:64	1088	5-<15	1	1	1	First reinfection	11/05/2005	01/06/2016	1	7227018	132.8375	2	1	11/05/2005	7227	2	1	11/05/2005	7227	1	1	0
18668336	29/06/2000	Yaws	<5Km	27/07/2014	128	1:128 to 1:512	1408	5-<15	1	1	1	Second reinfection	11/05/2005	01/06/2016	1	11065	132.8375	3	2	17/05/2011	3838	3	2	17/05/2011	3838	2	>=2	1
18673940	25/05/2008	Yaws	Unknown	28/12/2010	128	1:128 to 1:512	259	0-<5	0	1	1	Primary	28/12/2010	01/06/2016	1	0	65.17812	1	0	28/12/2010	0	1	0	28/12/2010	0	0	0	0
18683791	01/01/1980	Ulcer	Unknown	17/07/2011			3154	>=25	1	1	0				0			1	0	17/07/2011	0	0	0			0	0	0
18690329	14/04/1986	Ulcer	Unknown	11/02/2015			2883	>=25	1	1	0				0			1	0	11/02/2015	0	0	0			0	0	0
18693722	03/03/1964	Ulcer	Unknown	06/05/2016			5218	>=25	1	1	0				0			1	0	06/05/2016	0	0	0			0	0	0
18704814	01/01/1995	Ulcer	<5Km	30/08/2009			1466	5-<15	1	1	0				0			1	0	30/08/2009	0	0	0			0	0	0
18706580	10/09/1978	Ulcer	Unknown	05/08/2006			2790	>=25	1	1	0				0			1	0	05/08/2006	0	0	0			0	0	0
18706580	10/09/1978	Ulcer	Unknown	09/01/2010			3133	>=25	1	1	0				0			2	1	05/08/2006	4119	0	0			1	0	0
18710621	05/08/1958	Ulcer	Unknown	14/12/2008			5036	>=25	1	1	0				0			1	0	14/12/2008	0	0	0			0	0	0
18727058	04/05/1993	Yaws	<5Km	26/06/2009	32	1:32 to 1:64	1615	15-<25	0	1	1	Primary	26/06/2009	01/06/2016	1	0	83.26747	1	0	26/06/2009	0	1	0	26/06/2009	0	0	0	0
18745618	01/01/1968	Ulcer	<5Km	03/04/2007			3925	>=25	1	1	0				0			1	0	03/04/2007	0	0	0			0	0	0
18754178	02/05/1983	Yaws	Unknown	08/02/2015	ND		3177	>=25	1	0	0				0			0	0			0	0			0	0	0
18783221	14/02/2004	Ulcer	<5Km	03/08/2006			247	0-<5	0	1	0				0			1	0	03/08/2006	0	0	0			0	0	0
18796442	19/03/1973	Ulcer	Unknown	24/07/2006			3335	>=25	1	1	0				0			1	0	24/07/2006	0	0	0			0	0	0
18797869	01/07/2002	Ulcer	<5Km	22/06/2012			998	5-<15	1	1	0				0			1	0	22/06/2012	0	0	0			0	0	0
18808249	23/12/2007	Yaws	<5Km	22/05/2016	8	1:08 to 1:16	842	5-<15	1	1	1	Primary	22/05/2016	01/06/2016	1	0	.3079717	1	0	22/05/2016	0	1	0	22/05/2016	0	0	0	0
18861325	20/07/2002	Ulcer	5-10Km	04/01/2011			846	5-<15	0	1	0				0			1	0	04/01/2011	0	0	0			0	0	0
18861641	01/01/1966	Ulcer	Unknown	09/04/2009			4327	>=25	1	1	0				0			1	0	09/04/2009	0	0	0			0	0	0
18876030	05/04/2006	Yaws	>10Km	12/01/2016	8	1:08 to 1:16	977	5-<15	0	1	1	Primary	12/01/2016	01/06/2016	1	0	4.624814	1	0	12/01/2016	0	1	0	12/01/2016	0	0	0	0
18890439	29/06/2013	Yaws	>10Km	17/10/2015	NR		230	0-<5	0	1	0				0			1	0	17/10/2015	0	0	0			0	0	0
18896303	16/09/1964	Ulcer	>10Km	10/09/2005			4098	>=25	1	1	0				0			1	0	10/09/2005	0	0	0			0	0	0
18896303	16/09/1964	Ulcer	>10Km	16/09/2006			4200	>=25	1	1	0				0			2	1	10/09/2005	1220	0	0			1	0	0
18929450	23/05/1997	Yaws	<5Km	27/11/2009	16	1:08 to 1:16	1252	5-<15	1	1	1	Primary	27/11/2009	01/06/2016	1	0	78.19623	1	0	27/11/2009	0	1	0	27/11/2009	0	0	0	0
18929450	23/05/1997	Yaws	<5Km	21/08/2010	32	1:32 to 1:64	1325	5-<15	1	1	0		27/11/2009	01/06/2016	1	8778371	78.19623	2	1	27/11/2009	878	1	1	27/11/2009	878	1	1	0
18976613	16/09/1980	Ulcer	Unknown	17/03/2012			3150	>=25	1	1	0				0			1	0	17/03/2012	0	0	0			0	0	0
19009417	01/01/1966	Ulcer	5-10Km	18/03/2012			4621	>=25	0	1	0				0			1	0	18/03/2012	0	0	0			0	0	0
19033518	01/01/1988	Ulcer	Unknown	26/05/2012			2440	15-<25	1	1	0				0			1	0	26/05/2012	0	0	0			0	0	0
19033518	01/01/1988	Ulcer	Unknown	14/07/2012			2453	15-<25	1	1	0				0			2	1	26/05/2012	162	0	0			1	0	0
19033518	01/01/1988	Ulcer	Unknown	01/09/2012			2467	15-<25	1	1	0				0			3	2	14/07/2012	161	0	0			2	0	0
19039726	16/05/1995	Ulcer	<5Km	11/03/2008			1282	5-<15	1	1	0				0			1	0	11/03/2008	0	0	0			0	0	0
19041434	01/01/1954	Ulcer	5-10Km	02/01/2010			5600	>=25	1	1	0				0			1	0	02/01/2010	0	0	0			0	0	0
19041434	01/01/1954	Ulcer	5-10Km	27/07/2010			5657	>=25	1	1	0				0			2	1	02/01/2010	678	0	0			1	0	0
19048463	07/07/1990	Ulcer	>10Km	14/05/2012			2186	15-<25	0	1	0				0			1	0	14/05/2012	0	0	0			0	0	0
19048463	07/07/1990	Ulcer	>10Km	07/06/2013			2292	15-<25	0	1	0				0			2	1	14/05/2012	1278	0	0			1	0	0
19048463	07/07/1990	Ulcer	>10Km	02/09/2013			2316	15-<25	0	1	0				0			3	2	07/06/2013	286	0	0			2	0	0
19048463	07/07/1990	Ulcer	>10Km	13/03/2014			2368	15-<25	0	1	0				0			4	3	02/09/2013	632	0	0			>=3	0	0
19048463	07/07/1990	Ulcer	>10Km	14/11/2015			2536	>=25	0	1	0				0			5	4	13/03/2014	2009	0	0			>=3	0	0
19049106	01/01/2000	Ulcer	Unknown	12/04/2012			1228	5-<15	0	1	0				0			1	0	12/04/2012	0	0	0			0	0	0
19090504		Yaws	Unknown	04/12/2006	32	1:32 to 1:64			0	0	0				0			0	0			0	0			0	0	0
19090883	18/08/2008	Ulcer	<5Km	30/08/2010			203	0-<5	0	1	0				0			1	0	30/08/2010	0	0	0			0	0	0
19108722	20/02/1978	Ulcer	Unknown	07/12/2010			3280	>=25	1	1	0				0			1	0	07/12/2010	0	0	0			0	0	0
19108722	20/02/1978	Ulcer	Unknown	24/01/2014			3593	>=25	1	1	0				0			2	1	07/12/2010	3763	0	0			1	0	0
19128259	01/09/1995	Yaws	>10Km	21/08/2007	16	1:08 to 1:16	1197	5-<15	0	1	1	Primary	21/08/2007	01/06/2016	1	0	105.4812	1	0	21/08/2007	0	1	0	21/08/2007	0	0	0	0
19128259	01/09/1995	Ulcer	>10Km	12/09/2011			1603	15-<25	0	1	0		21/08/2007	01/06/2016	1	487887	105.4812	2	1	21/08/2007	4879	1	1	21/08/2007	4879	1	1	0
19128930	01/01/2010	Yaws	<5Km	04/04/2015	64	1:32 to 1:64	526	5-<15	1	1	1	Primary	04/04/2015	01/06/2016	1	0	13.93281	1	0	04/04/2015	0	1	0	04/04/2015	0	0	0	0
19145291	21/09/1978	Ulcer	>10Km	09/10/2015			3705	>=25	1	1	0				0			1	0	09/10/2015	0	0	0			0	0	0
19159876	27/09/2006	Ulcer	Unknown	30/10/2013			709	5-<15	0	1	0				0			1	0	30/10/2013	0	0	0			0	0	0
19162504	01/01/1999	Yaws	<5Km	06/10/2011	ND		1276	5-<15	0	0	0				0			0	0			0	0			0	0	0
19165540	24/12/1985	Ulcer	5-10Km	15/06/2015			2947	>=25	1	1	0				0			1	0	15/06/2015	0	0	0			0	0	0
19165540	24/12/1985	Ulcer	5-10Km	23/02/2016			3017	>=25	1	1	0				0			2	1	15/06/2015	833	0	0			1	0	0
19181474	22/04/1973	Ulcer	5-10Km	09/08/2012			3930	>=25	0	1	0				0			1	0	09/08/2012	0	0	0			0	0	0
19193974	14/06/2005	Ulcer	<5Km	22/03/2011			577	5-<15	0	1	0				0			1	0	22/03/2011	0	0	0			0	0	0
19194939	01/01/1956	Ulcer	Unknown	04/10/2013			5776	>=25	1	1	0				0			1	0	04/10/2013	0	0	0			0	0	0
19212671	17/08/2006	Ulcer	<5Km	01/11/2007			121	0-<5	1	1	0				0			1	0	01/11/2007	0	0	0			0	0	0
19223501	03/03/2004	Yaws	Unknown	28/04/2010	ND		615	5-<15	1	0	0				0			0	0			0	0			0	0	0
19225151	01/01/2002	Yaws	Unknown	24/06/2011	ND		948	5-<15	0	0	0				0			0	0			0	0			0	0	0
19232421	01/01/1965	Ulcer	Unknown	24/02/2013			4815	>=25	1	1	0				0			1	0	24/02/2013	0	0	0			0	0	0
19252454	20/08/1989	Ulcer	Unknown	13/04/2015			2565	>=25	1	1	0				0			1	0	13/04/2015	0	0	0			0	0	0
19256070	01/01/1993	Ulcer	<5Km	24/05/2012			1939	15-<25	1	1	0				0			1	0	24/05/2012	0	0	0			0	0	0
19268053	22/09/1974	Ulcer	Unknown	14/08/2007			3289	>=25	1	1	0				0			1	0	14/08/2007	0	0	0			0	0	0
19279639	14/06/2009	Yaws	>10Km	08/02/2012	NR		265	0-<5	1	1	0				0			1	0	08/02/2012	0	0	0			0	0	0
19285714	09/09/1976	Ulcer	5-10Km	04/11/2015			3915	>=25	1	1	0				0			1	0	04/11/2015	0	0	0			0	0	0
19289320	25/04/1986	Ulcer	Unknown	29/07/2015			2926	>=25	1	1	0				0			1	0	29/07/2015	0	0	0			0	0	0
19291542		Ulcer	<5Km	10/01/2014					1	0	0				0			0	0			0	0			0	0	0
19345966	19/06/2003	Ulcer	<5Km	21/03/2008			476	0-<5	1	1	0				0			1	0	21/03/2008	0	0	0			0	0	0
19345966	19/06/2003	Ulcer	<5Km	02/09/2010			721	5-<15	1	1	0				0			2	1	21/03/2008	2945	0	0			1	0	0
19357203	25/09/1995	Ulcer	<5Km	22/12/2007			1224	5-<15	0	1	0				0			1	0	22/12/2007	0	0	0			0	0	0
19385750	25/06/1966	Ulcer	Unknown	22/04/2013			4683	>=25	1	1	0				0			1	0	22/04/2013	0	0	0			0	0	0
19388706	14/10/2003	Ulcer	<5Km	15/06/2009			567	5-<15	1	1	0				0			1	0	15/06/2009	0	0	0			0	0	0
19394665	11/08/2002	Ulcer	<5Km	26/07/2012			996	5-<15	0	1	0				0			1	0	26/07/2012	0	0	0			0	0	0
19425598	16/09/1983	Ulcer	<5Km	17/10/2008			2509	>=25	1	1	0				0			1	0	17/10/2008	0	0	0			0	0	0
19438613	11/12/2005	Ulcer	5-10Km	21/05/2014			844	5-<15	1	1	0				0			1	0	21/05/2014	0	0	0			0	0	0
19448469	04/07/2000	Ulcer	>10Km	19/03/2014			1371	5-<15	0	1	0				0			1	0	19/03/2014	0	0	0			0	0	0
19455328	05/05/1950	Ulcer	5-10Km	30/04/2015			6499	>=25	1	1	0				0			1	0	30/04/2015	0	0	0			0	0	0
19471514	16/01/1995	Yaws	Unknown	29/09/2011	NR		1670	15-<25	1	1	0				0			1	0	29/09/2011	0	0	0			0	0	0
19483968	01/12/2001	Yaws	5-10Km	11/07/2007	32	1:32 to 1:64	561	5-<15	1	1	1	Primary	11/07/2007	01/06/2016	1	0	106.8263	1	0	11/07/2007	0	1	0	11/07/2007	0	0	0	0
19487688	21/06/2001	Yaws	5-10Km	01/03/2012	64	1:32 to 1:64	1070	5-<15	0	1	1	Primary	01/03/2012	01/06/2016	1	0	51.07228	1	0	01/03/2012	0	1	0	01/03/2012	0	0	0	0
19493337	01/01/1970	Ulcer	<5Km	16/06/2011			4146	>=25	1	1	0				0			1	0	16/06/2011	0	0	0			0	0	0
19516702	05/06/1966	Ulcer	Unknown	21/09/2015			4930	>=25	1	1	0				0			1	0	21/09/2015	0	0	0			0	0	0
19519692	01/01/1994	Yaws	Unknown	02/05/2009	ND		1533	15-<25	1	0	0				0			0	0			0	0			0	0	0
19540934	09/10/1995	Yaws	5-10Km	29/06/2005	16	1:08 to 1:16	972	5-<15	0	1	1	Primary	29/06/2005	01/06/2016	1	0	131.2277	1	0	29/06/2005	0	1	0	29/06/2005	0	0	0	0
19540934	09/10/1995	Ulcer	5-10Km	17/12/2006			1119	5-<15	0	1	0		29/06/2005	01/06/2016	1	1762205	131.2277	2	1	29/06/2005	1762	1	1	29/06/2005	1762	1	1	0
19540934	09/10/1995	Yaws	5-10Km	03/07/2007	16	1:08 to 1:16	1173	5-<15	0	1	1	First reinfection	29/06/2005	01/06/2016	1	2413903	131.2277	3	2	17/12/2006	652	2	1	29/06/2005	2414	2	1	0
19554811	01/01/2005	Ulcer	>10Km	26/09/2011			673	5-<15	1	1	0				0			1	0	26/09/2011	0	0	0			0	0	0
19572132	17/06/2002	Yaws	5-10Km	14/07/2010	16	1:08 to 1:16	808	5-<15	0	1	1	Primary	14/07/2010	01/06/2016	1	0	70.66866	1	0	14/07/2010	0	1	0	14/07/2010	0	0	0	0
19574976	10/07/2005	Yaws	>10Km	05/09/2015	8	1:08 to 1:16	1016	5-<15	1	1	1	Primary	05/09/2015	01/06/2016	1	0	8.865453	1	0	05/09/2015	0	1	0	05/09/2015	0	0	0	0
19587451	22/03/1968	Ulcer	Unknown	24/11/2011			4367	>=25	1	1	0				0			1	0	24/11/2011	0	0	0			0	0	0
19590031	01/01/1997	Ulcer	<5Km	22/03/2006			922	5-<15	0	1	0				0			1	0	22/03/2006	0	0	0			0	0	0
19639885	14/08/1983	Ulcer	<5Km	02/04/2014			3064	>=25	0	1	0				0			1	0	02/04/2014	0	0	0			0	0	0
19649463	08/06/1993	Yaws	<5Km	26/12/2006	16	1:08 to 1:16	1355	5-<15	1	1	1	Primary	26/12/2006	01/06/2016	1	0	113.3061	1	0	26/12/2006	0	1	0	26/12/2006	0	0	0	0
19650045	02/05/1982	Ulcer	>10Km	08/01/2016			3369	>=25	0	1	0				0			1	0	08/01/2016	0	0	0			0	0	0
19650237	07/08/2008	Ulcer	5-10Km	04/05/2015			674	5-<15	1	1	0				0			1	0	04/05/2015	0	0	0			0	0	0
19655651	28/08/1971	Ulcer - Trauma	Unknown	25/06/2005			3383	>=25	1	0	0				0			0	0			0	0			0	0	0
19655651	28/08/1971	Ulcer - Trauma	Unknown	08/08/2008			3695	>=25	1	0	0				0			0	0			0	0			0	0	0
19655651	28/08/1971	Ulcer - Trauma	Unknown	16/05/2009			3772	>=25	1	0	0				0			0	0			0	0			0	0	0
19655651	28/08/1971	Ulcer - Trauma	Unknown	12/08/2011			3996	>=25	1	0	0				0			0	0			0	0			0	0	0
19655651	28/08/1971	Ulcer - Trauma	Unknown	30/05/2012			4076	>=25	1	0	0				0			0	0			0	0			0	0	0
19655651	28/08/1971	Ulcer - Trauma	Unknown	24/04/2013			4166	>=25	1	0	0				0			0	0			0	0			0	0	0
19682692	01/01/1943	Yaws	<5Km	06/02/2010	32	1:32 to 1:64	6710	>=25	0	1	1	Primary	06/02/2010	01/06/2016	1	0	75.87289	1	0	06/02/2010	0	1	0	06/02/2010	0	0	0	0
19706925	06/06/1997	Yaws	<5Km	20/09/2005	16	1:08 to 1:16	829	5-<15	0	1	1	Primary	20/09/2005	01/06/2016	1	0	128.5077	1	0	20/09/2005	0	1	0	20/09/2005	0	0	0	0
19762627	08/03/2001	Yaws	<5Km	08/04/2006	16	1:08 to 1:16	509	5-<15	1	1	1	Primary	08/04/2006	01/06/2016	1	0	121.93	1	0	08/04/2006	0	1	0	08/04/2006	0	0	0	0
19783670	12/09/1980	Yaws	<5Km	20/11/2007	ND		2719	>=25	1	0	0				0			0	0			0	0			0	0	0
19787010	14/06/1979	Ulcer	5-10Km	25/09/2012			3329	>=25	1	1	0				0			1	0	25/09/2012	0	0	0			0	0	0
19787010	14/06/1979	Ulcer	5-10Km	19/02/2013			3369	>=25	1	1	0				0			2	1	25/09/2012	481	0	0			1	0	0
19828849	06/06/1962	Ulcer	Unknown	09/08/2012			5018	>=25	1	1	0				0			1	0	09/08/2012	0	0	0			0	0	0
19829984	04/05/1979	Ulcer	Unknown	18/11/2014			3554	>=25	1	1	0				0			1	0	18/11/2014	0	0	0			0	0	0
19843622	30/08/2009	Ulcer	>10Km	06/09/2012			302	0-<5	0	1	0				0			1	0	06/09/2012	0	0	0			0	0	0
19852441	06/06/2000	Yaws	5-10Km	11/07/2005	ND		510	5-<15	0	0	0				0			0	0			0	0			0	0	0
19858217	29/11/1996	Yaws	<5Km	09/06/2006	16	1:08 to 1:16	953	5-<15	1	1	1	Primary	09/06/2006	01/06/2016	1	0	119.8797	1	0	09/06/2006	0	1	0	09/06/2006	0	0	0	0
19865708	01/11/1984	Ulcer	>10Km	08/09/2010			2585	>=25	0	1	0				0			1	0	08/09/2010	0	0	0			0	0	0
19898975	01/01/1981	Ulcer	5-10Km	20/02/2012			3114	>=25	0	1	0				0			1	0	20/02/2012	0	0	0			0	0	0
19910185	01/01/1997	Ulcer	Unknown	03/01/2008			1100	5-<15	0	1	0		06/09/2011		0			1	0	03/01/2008	0	0	0			0	0	0
19910185	01/01/1997	Yaws	Unknown	06/09/2011	32	1:32 to 1:64	1468	5-<15	0	1	1	Primary	06/09/2011	01/06/2016	1	0	56.89184	2	1	03/01/2008	4416	1	0	06/09/2011	0	1	0	0
19911326	12/12/1984	Ulcer	5-10Km	21/09/2012			2778	>=25	1	1	0				0			1	0	21/09/2012	0	0	0			0	0	0
19911326	12/12/1984	Ulcer	5-10Km	24/02/2014			2920	>=25	1	1	0				0			2	1	21/09/2012	1713	0	0			1	0	0
19924682	26/09/1987	Yaws	<5Km	26/12/2012	16	1:08 to 1:16	2525	>=25	0	1	1	Primary	26/12/2012	01/06/2016	1	0	41.19804	1	0	26/12/2012	0	1	0	26/12/2012	0	0	0	0
19939876	01/01/1996	Ulcer	<5Km	13/03/2007			1120	5-<15	1	1	0				0			1	0	13/03/2007	0	0	0			0	0	0
19939876	01/01/1996	Yaws	<5Km	20/08/2009	NR		1364	5-<15	1	1	0				0			2	1	13/03/2007	2931	0	0			1	0	0
19945910		Ulcer	>10Km	12/10/2005					0	0	0				0			0	0			0	0			0	0	0
19988695	21/10/1950	Ulcer	<5Km	06/10/2011			6096	>=25	0	1	0				0			1	0	06/10/2011	0	0	0			0	0	0
19988695	21/10/1950	Ulcer	<5Km	28/02/2012			6136	>=25	0	1	0				0			2	1	06/10/2011	476	0	0			1	0	0
19988695	21/10/1950	Ulcer	<5Km	06/01/2015			6421	>=25	0	1	0				0			3	2	28/02/2012	3432	0	0			2	0	0
19995407	01/01/1964	Ulcer	Unknown	18/12/2007			4396	>=25	1	1	0				0			1	0	18/12/2007	0	0	0			0	0	0
19995407	01/01/1964	Ulcer	Unknown	02/03/2013			4917	>=25	1	1	0				0			2	1	18/12/2007	6253	0	0			1	0	0
20017033	03/03/2001	Yaws	Unknown	26/11/2008	64	1:32 to 1:64	774	5-<15	0	1	1	Primary	26/11/2008	01/06/2016	1	0	90.24856	1	0	26/11/2008	0	1	0	26/11/2008	0	0	0	0
20024626	08/08/1958	Ulcer	Unknown	02/08/2009			5099	>=25	1	1	0				0			1	0	02/08/2009	0	0	0			0	0	0
20069401	01/01/1974	Ulcer	Unknown	29/05/2009			3541	>=25	1	1	0				0			1	0	29/05/2009	0	0	0			0	0	0
20069401	01/01/1974	Ulcer	Unknown	27/01/2013			3907	>=25	1	1	0				0			2	1	29/05/2009	4404	0	0			1	0	0
20082601	30/10/2007	Ulcer	Unknown	09/06/2013			561	5-<15	0	1	0				0			1	0	09/06/2013	0	0	0			0	0	0
20096822	24/12/2009	Ulcer	<5Km	25/05/2014			442	0-<5	0	1	0				0			1	0	25/05/2014	0	0	0			0	0	0
20153412	01/01/2002	Ulcer	Unknown	25/09/2009			773	5-<15	1	1	0				0			1	0	25/09/2009	0	0	0			0	0	0
20154819	03/01/2000	Yaws	<5Km	09/08/2005	ND		560	5-<15	1	0	0				0			0	0			0	0			0	0	0
20249310	01/01/1992	Ulcer	<5Km	09/01/2013			2103	15-<25	0	1	0				0			1	0	09/01/2013	0	0	0			0	0	0
20249310	01/01/1992	Ulcer	<5Km	08/04/2013			2127	15-<25	0	1	0				0			2	1	09/01/2013	293	0	0			1	0	0
20254848	01/01/1991	Yaws	>10Km	02/05/2008	16	1:08 to 1:16	1733	15-<25	0	1	1	Primary	02/05/2008	01/06/2016	1	0	97.09322	1	0	02/05/2008	0	1	0	02/05/2008	0	0	0	0
20254848	01/01/1991	Yaws	>10Km	13/09/2011	16	1:08 to 1:16	2070	15-<25	0	1	1	First reinfection	02/05/2008	01/06/2016	1	4042855	97.09322	2	1	02/05/2008	4043	2	1	02/05/2008	4043	1	1	0
20262126	01/01/1988	Ulcer	<5Km	20/03/2014			2622	>=25	1	1	0				0			1	0	20/03/2014	0	0	0			0	0	0
20276315	05/06/1977	Ulcer	Unknown	22/06/2007			3005	>=25	1	1	0				0			1	0	22/06/2007	0	0	0			0	0	0
20285610	07/03/1976	Ulcer	Unknown	04/05/2006			3016	>=25	1	1	0				0			1	0	04/05/2006	0	0	0			0	0	0
20285610	07/03/1976	Ulcer	Unknown	29/10/2006			3065	>=25	1	1	0				0			2	1	04/05/2006	585	0	0			1	0	0
20295772	22/02/1993	Ulcer	<5Km	28/09/2008			1560	15-<25	1	1	0				0			1	0	28/09/2008	0	0	0			0	0	0
20335225	30/06/2006	Yaws	<5Km	28/05/2008	16	1:08 to 1:16	191	0-<5	1	1	1	Primary	28/05/2008	01/06/2016	1	0	96.23546	1	0	28/05/2008	0	1	0	28/05/2008	0	0	0	0
20388655	08/10/1994	Ulcer	<5Km	20/12/2005			1120	5-<15	0	1	0				0			1	0	20/12/2005	0	0	0			0	0	0
20388655	08/10/1994	Ulcer	<5Km	04/04/2011			1649	15-<25	0	1	0				0			2	1	20/12/2005	6352	0	0			1	0	0
20388655	08/10/1994	Ulcer	<5Km	27/02/2012			1739	15-<25	0	1	0				0			3	2	04/04/2011	1082	0	0			2	0	0
20415641	29/03/1972	Ulcer	Unknown	24/11/2007			3566	>=25	1	1	0				0			1	0	24/11/2007	0	0	0			0	0	0
20462724	17/07/1998	Yaws	5-10Km	03/07/2008	128	1:128 to 1:512	996	5-<15	0	1	1	Primary	03/07/2008	01/06/2016	1	0	95.05038	1	0	03/07/2008	0	1	0	03/07/2008	0	0	0	0
20462724	17/07/1998	Yaws	5-10Km	23/01/2009	16	1:08 to 1:16	1052	5-<15	0	1	0		03/07/2008	01/06/2016	1	6709066	95.05038	2	1	03/07/2008	671	1	1	03/07/2008	671	1	1	0
20464561	09/10/2004	Yaws	5-10Km	20/07/2007	16	1:08 to 1:16	278	0-<5	1	1	1	Primary	20/07/2007	01/06/2016	1	0	106.5267	1	0	20/07/2007	0	1	0	20/07/2007	0	0	0	0
20522800	05/06/2007	Yaws	>10Km	16/05/2011	NR		395	0-<5	1	1	0				0			1	0	16/05/2011	0	0	0			0	0	0
20531985	12/05/2007	Yaws	5-10Km	19/03/2016	128	1:128 to 1:512	886	5-<15	0	1	1	Primary	19/03/2016	01/06/2016	1	0	2.416418	1	0	19/03/2016	0	1	0	19/03/2016	0	0	0	0
20537141	09/06/1997	Yaws	5-10Km	17/10/2011	64	1:32 to 1:64	1436	5-<15	1	1	1	Primary	17/10/2011	01/06/2016	1	0	55.53631	1	0	17/10/2011	0	1	0	17/10/2011	0	0	0	0
20538503	11/09/2006	Ulcer	<5Km	05/09/2012			599	5-<15	0	1	0				0			1	0	05/09/2012	0	0	0			0	0	0
20570787	07/11/1979	Ulcer - Trauma	Unknown	06/05/2005			2550	>=25	1	0	0				0			0	0			0	0			0	0	0
20570787	07/11/1979	Ulcer - Trauma	Unknown	27/08/2005			2581	>=25	1	0	0				0			0	0			0	0			0	0	0
20570787	07/11/1979	Ulcer - Trauma	Unknown	30/10/2011			3198	>=25	1	0	0				0			0	0			0	0			0	0	0
20570787	07/11/1979	Ulcer - Trauma	Unknown	01/05/2013			3348	>=25	1	0	0				0			0	0			0	0			0	0	0
20570787	07/11/1979	Ulcer - Trauma	Unknown	12/03/2014			3434	>=25	1	0	0				0			0	0			0	0			0	0	0
20570787	07/11/1979	Ulcer - Trauma	Unknown	29/04/2015			3548	>=25	1	0	0				0			0	0			0	0			0	0	0
20570787	07/11/1979	Ulcer - Trauma	Unknown	18/08/2015			3578	>=25	1	0	0				0			0	0			0	0			0	0	0
20574592	19/02/2012	Ulcer	<5Km	08/12/2015			380	0-<5	0	1	0				0			1	0	08/12/2015	0	0	0			0	0	0
20581591	12/06/1986	Ulcer	>10Km	02/12/2007			2147	15-<25	0	1	0				0			1	0	02/12/2007	0	0	0			0	0	0
20587286	05/10/1969	Ulcer	Unknown	05/10/2008			3900	>=25	1	1	0				0			1	0	05/10/2008	0	0	0			0	0	0
20603726	23/03/1963	Ulcer	Unknown	24/12/2015			5276	>=25	1	1	0				0			1	0	24/12/2015	0	0	0			0	0	0
20638752	29/06/1974	Ulcer	Unknown	22/04/2013			3882	>=25	1	1	0				0			1	0	22/04/2013	0	0	0			0	0	0
20643400	10/12/2002	Ulcer	<5Km	30/07/2015			1264	5-<15	0	1	0				0			1	0	30/07/2015	0	0	0			0	0	0
20645996	05/05/2008	Yaws	5-10Km	05/04/2011	32	1:32 to 1:64	292	0-<5	1	1	1	Primary	05/04/2011	01/06/2016	1	0	61.95887	1	0	05/04/2011	0	1	0	05/04/2011	0	0	0	0
20647455	01/01/1993	Ulcer	<5Km	26/05/2015			2240	15-<25	0	1	0				0			1	0	26/05/2015	0	0	0			0	0	0
20670365	29/09/1964	Ulcer	Unknown	21/12/2008			4423	>=25	1	1	0				0			1	0	21/12/2008	0	0	0			0	0	0
20676285	04/06/2005	Ulcer	>10Km	10/11/2009			444	0-<5	0	1	0				0			1	0	10/11/2009	0	0	0			0	0	0
20683888	20/08/1981	Ulcer	>10Km	25/01/2013			3143	>=25	1	1	0				0			1	0	25/01/2013	0	0	0			0	0	0
20683888	20/08/1981	Ulcer	>10Km	22/06/2013			3184	>=25	1	1	0				0			2	1	25/01/2013	488	0	0			1	0	0
20703999	01/01/1976	Ulcer	5-10Km	23/04/2010			3431	>=25	0	1	0				0			1	0	23/04/2010	0	0	0			0	0	0
20711050	24/06/2008	Yaws	5-10Km	13/09/2011	16	1:08 to 1:16	322	0-<5	1	1	1	Primary	13/09/2011	01/06/2016	1	0	56.65941	1	0	13/09/2011	0	1	0	13/09/2011	0	0	0	0
20772554	12/07/1995	Ulcer	5-10Km	15/04/2006			1076	5-<15	0	1	0				0			1	0	15/04/2006	0	0	0			0	0	0
20780482	05/03/2009	Yaws	<5Km	25/09/2013	64	1:32 to 1:64	456	0-<5	1	1	1	Primary	25/09/2013	01/06/2016	1	0	32.21322	1	0	25/09/2013	0	1	0	25/09/2013	0	0	0	0
20792952	01/01/1991	Ulcer	<5Km	27/03/2010			1923	15-<25	1	1	0				0			1	0	27/03/2010	0	0	0			0	0	0
20801396	24/08/1983	Ulcer	5-10Km	19/05/2007			2374	15-<25	1	1	0				0			1	0	19/05/2007	0	0	0			0	0	0
20801396	24/08/1983	Ulcer	5-10Km	09/02/2009			2547	>=25	1	1	0				0			2	1	19/05/2007	2079	0	0			1	0	0
20802455	03/06/1968	Ulcer	Unknown	29/05/2012			4399	>=25	1	1	0				0			1	0	29/05/2012	0	0	0			0	0	0
20852247	26/08/1968	Ulcer	Unknown	27/06/2006			3784	>=25	1	1	0				0			1	0	27/06/2006	0	0	0			0	0	0
20852247	26/08/1968	Ulcer	Unknown	27/03/2012			4358	>=25	1	1	0				0			2	1	27/06/2006	6908	0	0			1	0	0
20852721	01/01/1950	Yaws	<5Km	18/05/2009	32	1:32 to 1:64	5938	>=25	0	1	1	Primary	18/05/2009	01/06/2016	1	0	84.55466	1	0	18/05/2009	0	1	0	18/05/2009	0	0	0	0
20869099	01/01/1998	Yaws	5-10Km	22/10/2010	8	1:08 to 1:16	1281	5-<15	0	1	1	Primary	22/10/2010	01/06/2016	1	0	67.38825	1	0	22/10/2010	0	1	0	22/10/2010	0	0	0	0
20927843	25/03/1976	Ulcer	5-10Km	26/06/2006			3025	>=25	1	1	0				0			1	0	26/06/2006	0	0	0			0	0	0
20938909	22/09/2011	Ulcer	<5Km	20/08/2013			191	0-<5	1	1	0				0			1	0	20/08/2013	0	0	0			0	0	0
20959664	01/01/1995	Ulcer	<5Km	27/01/2013			1807	15-<25	0	1	0				0			1	0	27/01/2013	0	0	0			0	0	0
20960262	19/10/2008	Ulcer	>10Km	11/06/2014			564	5-<15	1	1	0				0			1	0	11/06/2014	0	0	0			0	0	0
20960866	01/01/1972	Ulcer	Unknown	12/12/2013			4195	>=25	1	1	0				0			1	0	12/12/2013	0	0	0			0	0	0
21000048	01/01/1999	Yaws	Unknown	31/08/2015	NR		1666	15-<25	1	1	0				0			1	0	31/08/2015	0	0	0			0	0	0
21014108	06/10/2001	Yaws	Unknown	14/10/2008	32	1:32 to 1:64	702	5-<15	0	1	1	Primary	14/10/2008	01/06/2016	1	0	91.66125	1	0	14/10/2008	0	1	0	14/10/2008	0	0	0	0
21014412	06/03/1966	Ulcer	>10Km	17/12/2008			4278	>=25	1	1	0				0			1	0	17/12/2008	0	0	0			0	0	0
21026315	05/01/2014	Yaws	>10Km	02/02/2016	16	1:08 to 1:16	208	0-<5	1	1	1	Primary	02/02/2016	01/06/2016	1	0	3.930908	1	0	02/02/2016	0	1	0	02/02/2016	0	0	0	0
21045733	11/03/1977	Ulcer	Unknown	11/01/2011			3384	>=25	1	1	0				0			1	0	11/01/2011	0	0	0			0	0	0
21045733	11/03/1977	Ulcer	Unknown	26/04/2013			3613	>=25	1	1	0				0			2	1	11/01/2011	2749	0	0			1	0	0
21045733	11/03/1977	Yaws	Unknown	27/02/2015	ND		3797	>=25	1	0	0				0			2	2	26/04/2013	2211	0	0			2	0	0
21045733	11/03/1977	Ulcer	Unknown	13/01/2016			3884	>=25	1	1	0				0			3	2	26/04/2013	3264	0	0			2	0	0
21077885	01/01/1961	Yaws	>10Km	10/05/2010	16	1:08 to 1:16	4935	>=25	0	1	1	Primary	10/05/2010	01/06/2016	1	0	72.80965	1	0	10/05/2010	0	1	0	10/05/2010	0	0	0	0
21081390	20/08/2005	Ulcer	>10Km	16/07/2012			691	5-<15	0	1	0				0			1	0	16/07/2012	0	0	0			0	0	0
21145772	11/10/1974	Ulcer	>10Km	23/08/2005			3087	>=25	1	1	0				0			1	0	23/08/2005	0	0	0			0	0	0
21203382	12/01/2008	Ulcer	Unknown	28/02/2010			213	0-<5	1	1	0				0			1	0	28/02/2010	0	0	0			0	0	0
21210587	01/10/1992	Yaws	<5Km	17/06/2014	8	1:08 to 1:16	2171	15-<25	0	1	1	Primary	17/06/2014	01/06/2016	1	0	23.49784	1	0	17/06/2014	0	1	0	17/06/2014	0	0	0	0
21232249	01/01/2005	Yaws	>10Km	01/04/2010	128	1:128 to 1:512	525	5-<15	1	1	1	Primary	01/04/2010	01/06/2016	1	0	74.09553	1	0	01/04/2010	0	1	0	01/04/2010	0	0	0	0
21244699	01/01/1996	Ulcer	<5Km	15/04/2006			1029	5-<15	1	1	0				0			1	0	15/04/2006	0	0	0			0	0	0
21244699	01/01/1996	Ulcer	<5Km	03/04/2008			1225	5-<15	1	1	0				0			2	1	15/04/2006	2363	0	0			1	0	0
21245495	01/01/2001	Ulcer	Unknown	26/08/2008			765	5-<15	0	1	0				0			1	0	26/08/2008	0	0	0			0	0	0
21294930	12/12/1987	Ulcer	5-10Km	11/11/2010			2292	15-<25	1	1	0				0			1	0	11/11/2010	0	0	0			0	0	0
21294930	12/12/1987	Ulcer	5-10Km	26/01/2013			2513	>=25	1	1	0				0			2	1	11/11/2010	2655	0	0			1	0	0
21310254	22/06/1977	Ulcer	Unknown	10/11/2011			3439	>=25	1	1	0				0			1	0	10/11/2011	0	0	0			0	0	0
21335927	03/05/1999	Yaws	>10Km	28/07/2005	16	1:08 to 1:16	624	5-<15	1	1	1	Primary	28/07/2005	01/06/2016	1	0	130.2842	1	0	28/07/2005	0	1	0	28/07/2005	0	0	0	0
21349673	01/01/1969	Yaws	<5Km	23/05/2009	32	1:32 to 1:64	4039	>=25	0	1	1	Primary	23/05/2009	01/06/2016	1	0	84.38671	1	0	23/05/2009	0	1	0	23/05/2009	0	0	0	0
21356082	08/10/2003	Yaws	>10Km	29/08/2011	64	1:32 to 1:64	789	5-<15	0	1	1	Primary	29/08/2011	01/06/2016	1	0	57.14849	1	0	29/08/2011	0	1	0	29/08/2011	0	0	0	0
21357914	17/01/2005	Ulcer	<5Km	09/04/2011			622	5-<15	0	1	0				0			1	0	09/04/2011	0	0	0			0	0	0
21365130	01/01/1992	Ulcer	<5Km	23/05/2006			1439	5-<15	0	1	0				0			1	0	23/05/2006	0	0	0			0	0	0
21367711	01/01/1991	Yaws	>10Km	09/08/2007	64	1:32 to 1:64	1660	15-<25	1	1	1	Primary	09/08/2007	01/06/2016	1	0	105.8729	1	0	09/08/2007	0	1	0	09/08/2007	0	0	0	0
21375094	27/06/2009	Ulcer	<5Km	31/07/2012			310	0-<5	1	1	0				0			1	0	31/07/2012	0	0	0			0	0	0
21403889	01/01/1995	Yaws	5-10Km	04/10/2011	16	1:08 to 1:16	1676	15-<25	0	1	1	Primary	04/10/2011	01/06/2016	1	0	55.97333	1	0	04/10/2011	0	1	0	04/10/2011	0	0	0	0
21403889	01/01/1995	Yaws	5-10Km	27/01/2012	64	1:32 to 1:64	1707	15-<25	0	1	1	First reinfection	04/10/2011	01/06/2016	1	3781062	55.97333	2	1	04/10/2011	378	2	1	04/10/2011	378	1	1	0
21403889	01/01/1995	Yaws	5-10Km	18/07/2012	16	1:08 to 1:16	1755	15-<25	0	1	0		04/10/2011	01/06/2016	1	9474625	55.97333	3	2	27/01/2012	569	2	2	27/01/2012	569	2	>=2	1
21422488	24/01/1997	Yaws	>10Km	03/07/2009	16	1:08 to 1:16	1244	5-<15	1	1	1	Primary	03/07/2009	01/06/2016	1	0	83.04245	1	0	03/07/2009	0	1	0	03/07/2009	0	0	0	0
21433370	05/06/2000	Yaws	Unknown	11/01/2016	8	1:08 to 1:16	1560	15-<25	0	1	1	Primary	11/01/2016	01/06/2016	1	0	4.654893	1	0	11/01/2016	0	1	0	11/01/2016	0	0	0	0
21471394	13/02/2010	Ulcer	Unknown	08/10/2013			365	0-<5	1	1	0				0			1	0	08/10/2013	0	0	0			0	0	0
21509176	16/07/1975	Ulcer	<5Km	07/01/2008			3248	>=25	1	1	0				0			1	0	07/01/2008	0	0	0			0	0	0
21509176	16/07/1975	Ulcer	<5Km	14/10/2012			3725	>=25	1	1	0				0			2	1	07/01/2008	5731	0	0			1	0	0
21517183	09/08/2008	Yaws	<5Km	11/09/2015	8	1:08 to 1:16	709	5-<15	0	1	1	Primary	11/09/2015	01/06/2016	1	0	8.663398	1	0	11/09/2015	0	1	0	11/09/2015	0	0	0	0
21522411	15/12/2007	Yaws	<5Km	07/11/2015	64	1:32 to 1:64	790	5-<15	0	1	1	Primary	07/11/2015	01/06/2016	1	0	6.793435	1	0	07/11/2015	0	1	0	07/11/2015	0	0	0	0
21538470	05/05/2006	Ulcer	5-10Km	18/09/2010			437	0-<5	1	1	0				0			1	0	18/09/2010	0	0	0			0	0	0
21548671	01/05/2000	Ulcer	Unknown	27/12/2008			866	5-<15	1	1	0				0			1	0	27/12/2008	0	0	0			0	0	0
21553351		Ulcer	5-10Km	13/04/2006					1	0	0				0			0	0			0	0			0	0	0
21560390	15/09/1978	Ulcer	Unknown	16/12/2014			3625	>=25	1	1	0				0			1	0	16/12/2014	0	0	0			0	0	0
21569834	01/01/1965	Ulcer	>10Km	05/08/2006			4159	>=25	0	1	0				0			1	0	05/08/2006	0	0	0			0	0	0
21583098	01/11/1950	Ulcer	Unknown	15/10/2012			6196	>=25	0	1	0				0			1	0	15/10/2012	0	0	0			0	0	0
21594837	01/01/1975	Yaws	Unknown	29/12/2015	ND		4099	>=25	1	0	0				0			0	0			0	0			0	0	0
21595959	16/03/1988	Ulcer	>10Km	05/09/2012			2447	15-<25	1	1	0				0			1	0	05/09/2012	0	0	0			0	0	0
21636220	29/12/1975	Ulcer	>10Km	17/01/2007			3105	>=25	1	1	0				0			1	0	17/01/2007	0	0	0			0	0	0
21643808	01/01/1996	Yaws	<5Km	04/12/2006	32	1:32 to 1:64	1093	5-<15	1	1	1	Primary	04/12/2006	01/06/2016	1	0	114.0299	1	0	04/12/2006	0	1	0	04/12/2006	0	0	0	0
21680686	15/03/1963	Ulcer	Unknown	15/04/2015			5209	>=25	1	1	0				0			1	0	15/04/2015	0	0	0			0	0	0
21681520	06/03/1987	Ulcer	Unknown	16/11/2008			2170	15-<25	0	1	0				0			1	0	16/11/2008	0	0	0			0	0	0
21687681	03/06/1997	Yaws	Unknown	22/10/2008	128	1:128 to 1:512	1139	5-<15	1	1	1	Primary	22/10/2008	01/06/2016	1	0	91.39169	1	0	22/10/2008	0	1	0	22/10/2008	0	0	0	0
21694123	03/05/1985	Ulcer	Unknown	09/10/2013			2844	>=25	1	1	0				0			1	0	09/10/2013	0	0	0			0	0	0
21710329	02/04/1987	Yaws	<5Km	03/01/2008	16	1:08 to 1:16	2076	15-<25	1	1	1	Primary	03/01/2008	01/06/2016	1	0	101.0316	1	0	03/01/2008	0	1	0	03/01/2008	0	0	0	0
21720586	01/01/2000	Yaws	5-10Km	29/11/2010	32	1:32 to 1:64	1091	5-<15	0	1	1	Primary	29/11/2010	01/06/2016	1	0	66.13676	1	0	29/11/2010	0	1	0	29/11/2010	0	0	0	0
21797041	05/06/1960	Ulcer	Unknown	08/09/2012			5226	>=25	1	1	0				0			1	0	08/09/2012	0	0	0			0	0	0
21808884	19/11/1999	Ulcer	>10Km	05/10/2011			1188	5-<15	0	1	0				0			1	0	05/10/2011	0	0	0			0	0	0
21842377	04/05/1960	Ulcer	<5Km	06/11/2010			5051	>=25	0	1	0				0			1	0	06/11/2010	0	0	0			0	0	0
21845524	01/03/2010	Ulcer	<5Km	06/02/2014			394	0-<5	0	1	0				0			1	0	06/02/2014	0	0	0			0	0	0
21852625	16/10/1962	Ulcer	Unknown	06/04/2013			5047	>=25	1	1	0				0			1	0	06/04/2013	0	0	0			0	0	0
21852625	16/10/1962	Ulcer	Unknown	28/09/2013			5095	>=25	1	1	0				0			2	1	06/04/2013	578	0	0			1	0	0
21852625	16/10/1962	Ulcer	Unknown	26/09/2014			5195	>=25	1	1	0				0			3	2	28/09/2013	1192	0	0			2	0	0
21857548	01/10/1984	Ulcer	>10Km	14/06/2008			2370	15-<25	1	1	0				0			1	0	14/06/2008	0	0	0			0	0	0
21870188	15/03/2002	Yaws	<5Km	13/09/2010	32	1:32 to 1:64	850	5-<15	0	1	1	Primary	13/09/2010	01/06/2016	1	0	68.66796	1	0	13/09/2010	0	1	0	13/09/2010	0	0	0	0
21898342	21/12/1997	Ulcer	<5Km	03/01/2007			904	5-<15	0	1	0				0			1	0	03/01/2007	0	0	0			0	0	0
21899725	08/06/2012	Ulcer	5-10Km	21/06/2015			304	0-<5	1	1	0				0			1	0	21/06/2015	0	0	0			0	0	0
21931329	06/07/1995	Ulcer	Unknown	06/02/2006			1059	5-<15	0	1	0				0			1	0	06/02/2006	0	0	0			0	0	0
21943103	15/06/1983	Ulcer	>10Km	05/03/2010			2672	>=25	1	1	0				0			1	0	05/03/2010	0	0	0			0	0	0
21943103	15/06/1983	Ulcer	>10Km	10/09/2010			2724	>=25	1	1	0				0			2	1	05/03/2010	622	0	0			1	0	0
21961050	03/03/1987	Ulcer	Unknown	16/09/2010			2354	15-<25	1	1	0				0			1	0	16/09/2010	0	0	0			0	0	0
21964829		Yaws	5-10Km	25/06/2007	16	1:08 to 1:16			0	0	0				0			0	0			0	0			0	0	0
21984717	26/08/2002	Yaws	<5Km	10/09/2008	32	1:32 to 1:64	604	5-<15	1	1	1	Primary	10/09/2008	01/06/2016	1	0	92.78062	1	0	10/09/2008	0	1	0	10/09/2008	0	0	0	0
21984717	26/08/2002	Ulcer	<5Km	26/02/2009			651	5-<15	1	1	0		10/09/2008	01/06/2016	1	5559487	92.78062	2	1	10/09/2008	556	1	1	10/09/2008	556	1	1	0
21984717	26/08/2002	Yaws	<5Km	21/07/2010	64	1:32 to 1:64	790	5-<15	1	1	1	First reinfection	10/09/2008	01/06/2016	1	2233866	92.78062	3	2	26/02/2009	1678	2	1	10/09/2008	2234	2	1	0
21984717	26/08/2002	Yaws	<5Km	28/10/2011	32	1:32 to 1:64	917	5-<15	1	1	1	Second reinfection	10/09/2008	01/06/2016	1	3760531	92.78062	4	3	21/07/2010	1527	3	2	21/07/2010	1527	>=3	>=2	1
21984717	26/08/2002	Yaws	<5Km	15/10/2012	32	1:32 to 1:64	1014	5-<15	1	1	1	Third reinfection	10/09/2008	01/06/2016	1	4921429	92.78062	5	4	28/10/2011	1161	4	3	28/10/2011	1161	>=3	>=2	1
21995544	06/06/1974	Ulcer	Unknown	01/10/2014			4032	>=25	1	1	0				0			1	0	01/10/2014	0	0	0			0	0	0
21999210	14/12/2003	Yaws	5-10Km	23/02/2010	128	1:128 to 1:512	620	5-<15	1	1	1	Primary	23/02/2010	01/06/2016	1	0	75.30749	1	0	23/02/2010	0	1	0	23/02/2010	0	0	0	0
22028109	05/05/1989	Ulcer	>10Km	25/10/2014			2547	>=25	0	1	0				0			1	0	25/10/2014	0	0	0			0	0	0
22052331	12/11/1985	Ulcer	Unknown	30/05/2011			2555	>=25	1	1	0				0			1	0	30/05/2011	0	0	0			0	0	0
22055717	01/05/1997	Yaws	Unknown	17/02/2011	128	1:128 to 1:512	1380	5-<15	0	1	1	Primary	17/02/2011	01/06/2016	1	0	63.49407	1	0	17/02/2011	0	1	0	17/02/2011	0	0	0	0
22057580	25/07/1975	Ulcer	Unknown	07/07/2012			3695	>=25	1	1	0				0			1	0	07/07/2012	0	0	0			0	0	0
22073254	01/01/2004	Yaws	<5Km	05/02/2014	16	1:08 to 1:16	1010	5-<15	0	1	1	Primary	05/02/2014	01/06/2016	1	0	27.84043	1	0	05/02/2014	0	1	0	05/02/2014	0	0	0	0
22090106	01/01/1994	Yaws	>10Km	16/08/2005	32	1:32 to 1:64	1162	5-<15	1	1	1	Primary	16/08/2005	01/06/2016	1	0	129.6558	1	0	16/08/2005	0	1	0	16/08/2005	0	0	0	0
22117091	05/06/2009	Yaws	>10Km	15/01/2013	ND		362	0-<5	1	0	0				0			0	0			0	0			0	0	0
22144580	14/12/2005	Ulcer	Unknown	24/01/2013			711	5-<15	1	1	0				0			1	0	24/01/2013	0	0	0			0	0	0
22147007	20/01/1987	Ulcer	5-10Km	28/06/2005			1844	15-<25	1	1	0				0			1	0	28/06/2005	0	0	0			0	0	0
22147007	20/01/1987	Ulcer	5-10Km	29/12/2007			2094	15-<25	1	1	0				0			2	1	28/06/2005	3006	0	0			1	0	0
22147007	20/01/1987	Ulcer	5-10Km	11/05/2008			2131	15-<25	1	1	0				0			3	2	29/12/2007	440	0	0			2	0	0
22147007	20/01/1987	Ulcer	5-10Km	08/10/2008			2172	15-<25	1	1	0				0			4	3	11/05/2008	493	0	0			>=3	0	0
22147007	20/01/1987	Ulcer	5-10Km	03/03/2009			2212	15-<25	1	1	0				0			5	4	08/10/2008	483	0	0			>=3	0	0
22147007	20/01/1987	Ulcer	5-10Km	21/10/2012			2575	>=25	1	1	0				0			6	5	03/03/2009	4369	0	0			>=3	0	0
22155053	27/06/1967	Ulcer	Unknown	25/10/2011			4433	>=25	1	1	0				0			1	0	25/10/2011	0	0	0			0	0	0
22165786	06/09/2013	Yaws	<5Km	17/03/2016	ND		253	0-<5	1	0	0				0			0	0			0	0			0	0	0
22170585	01/03/1994	Ulcer	<5Km	09/07/2005			1136	5-<15	0	1	0				0			1	0	09/07/2005	0	0	0			0	0	0
22170585	01/03/1994	Ulcer	<5Km	29/03/2009			1508	15-<25	0	1	0				0			2	1	09/07/2005	4470	0	0			1	0	0
22173739	04/01/2003	Yaws	Unknown	29/06/2005	ND		248	0-<5	0	0	0				0			0	0			0	0			0	0	0
22182067	17/06/1981	Ulcer	Unknown	23/03/2016			3477	>=25	0	1	0				0			1	0	23/03/2016	0	0	0			0	0	0
22204574	14/12/1955	Ulcer	5-10Km	04/07/2006			5056	>=25	1	1	0				0			1	0	04/07/2006	0	0	0			0	0	0
22204574	14/12/1955	Ulcer	5-10Km	18/11/2012			5693	>=25	1	1	0				0			2	1	04/07/2006	7662	0	0			1	0	0
22208053	13/06/2007	Ulcer	<5Km	13/12/2012			550	5-<15	1	1	0				0			1	0	13/12/2012	0	0	0			0	0	0
22224493	07/02/2012	Ulcer	<5Km	08/05/2014			225	0-<5	1	1	0				0			1	0	08/05/2014	0	0	0			0	0	0
22241003	19/06/1967	Ulcer	Unknown	08/09/2009			4222	>=25	1	1	0				0			1	0	08/09/2009	0	0	0			0	0	0
22241003	19/06/1967	Ulcer	Unknown	10/06/2011			4398	>=25	1	1	0				0			2	1	08/09/2009	2106	0	0			1	0	0
22241003	19/06/1967	Ulcer	Unknown	31/12/2011			4454	>=25	1	1	0				0			3	2	10/06/2011	670	0	0			2	0	0
22241003	19/06/1967	Ulcer	Unknown	06/02/2015			4764	>=25	1	1	0				0			4	3	31/12/2011	3726	0	0			>=3	0	0
22282703	04/08/1976	Ulcer	Unknown	16/03/2007			3061	>=25	1	1	0				0			1	0	16/03/2007	0	0	0			0	0	0
22282703	04/08/1976	Ulcer	Unknown	30/05/2008			3182	>=25	1	1	0				0			2	1	16/03/2007	1448	0	0			1	0	0
22288183	09/01/1979	Ulcer	<5Km	09/03/2011			3216	>=25	1	1	0				0			1	0	09/03/2011	0	0	0			0	0	0
22288183	09/01/1979	Ulcer	<5Km	15/10/2015			3676	>=25	1	1	0				0			2	1	09/03/2011	5528	0	0			1	0	0
22299783	01/01/2000	Yaws	>10Km	02/12/2010	32	1:32 to 1:64	1092	5-<15	1	1	1	Primary	02/12/2010	01/06/2016	1	0	66.03881	1	0	02/12/2010	0	1	0	02/12/2010	0	0	0	0
22309910	23/07/2004	Ulcer	>10Km	18/12/2008			441	0-<5	0	1	0				0			1	0	18/12/2008	0	0	0			0	0	0
22347432	15/09/1984	Ulcer	>10Km	04/03/2012			2747	>=25	1	1	0				0			1	0	04/03/2012	0	0	0			0	0	0
22351586	06/03/1972	Yaws	Unknown	23/11/2010	32	1:32 to 1:64	3872	>=25	1	1	1	Primary	23/11/2010	01/06/2016	1	0	66.3344	1	0	23/11/2010	0	1	0	23/11/2010	0	0	0	0
22377560	09/01/1993	Ulcer	5-10Km	19/11/2008			1586	15-<25	0	1	0				0			1	0	19/11/2008	0	0	0			0	0	0
22377560	09/01/1993	Ulcer	5-10Km	15/05/2009			1635	15-<25	0	1	0				0			2	1	19/11/2008	584	0	0			1	0	0
22379680	04/12/2011	Ulcer	5-10Km	18/09/2014			279	0-<5	0	1	0				0			1	0	18/09/2014	0	0	0			0	0	0
22397318	26/12/1994	Yaws	>10Km	12/10/2007	32	1:32 to 1:64	1280	5-<15	1	1	1	Primary	12/10/2007	01/06/2016	1	0	103.7649	1	0	12/10/2007	0	1	0	12/10/2007	0	0	0	0
22418677	20/06/2001	Ulcer	>10Km	24/10/2011			1034	5-<15	0	1	0				0			1	0	24/10/2011	0	0	0			0	0	0
22435213	07/07/2000	Yaws	5-10Km	16/12/2009	ND		944	5-<15	1	0	0				0			0	0			0	0			0	0	0
22442644	07/12/2000	Ulcer	<5Km	29/10/2008			789	5-<15	0	1	0				0			1	0	29/10/2008	0	0	0			0	0	0
22445217	01/01/1986	Ulcer	5-10Km	26/11/2005			1990	15-<25	1	1	0				0			1	0	26/11/2005	0	0	0			0	0	0
22448448	06/05/2003	Ulcer	<5Km	26/11/2008			556	5-<15	1	1	0				0			1	0	26/11/2008	0	0	0			0	0	0
22478835	23/02/2003	Yaws	Unknown	19/03/2009	16	1:08 to 1:16	607	5-<15	1	1	1	Primary	19/03/2009	01/06/2016	1	0	86.52374	1	0	19/03/2009	0	1	0	19/03/2009	0	0	0	0
22478835	23/02/2003	Ulcer	Unknown	13/09/2010			756	5-<15	1	1	0		19/03/2009	01/06/2016	1	1786022	86.52374	2	1	19/03/2009	1786	1	1	19/03/2009	1786	1	1	0
22493903	01/01/1999	Yaws	5-10Km	04/09/2006	ND		768	5-<15	1	0	0				0			0	0			0	0			0	0	0
22535683	15/02/1990	Yaws	<5Km	01/04/2007	32	1:32 to 1:64	1712	15-<25	0	1	1	Primary	01/04/2007	01/06/2016	1	0	110.143	1	0	01/04/2007	0	1	0	01/04/2007	0	0	0	0
22544647		Ulcer	>10Km	07/07/2006					1	0	0				0			0	0			0	0			0	0	0
22556410	24/12/1992	Ulcer	5-10Km	11/06/2005			1246	5-<15	0	1	0		12/08/2006		0			1	0	11/06/2005	0	0	0			0	0	0
22556410	24/12/1992	Ulcer	5-10Km	31/08/2005			1269	5-<15	0	1	0		12/08/2006		0			2	1	11/06/2005	267	0	0			1	0	0
22556410	24/12/1992	Ulcer	5-10Km	22/06/2006			1349	5-<15	0	1	0		12/08/2006		0			3	2	31/08/2005	971	0	0			2	0	0
22556410	24/12/1992	Yaws	5-10Km	12/08/2006	16	1:08 to 1:16	1363	5-<15	0	1	1	Primary	12/08/2006	01/06/2016	1	0	117.7822	4	3	22/06/2006	167	1	0	12/08/2006	0	>=3	0	0
22564521	01/10/2010	Ulcer	<5Km	07/03/2014			343	0-<5	0	1	0				0			1	0	07/03/2014	0	0	0			0	0	0
22565426	01/01/1989	Ulcer	>10Km	01/04/2006			1725	15-<25	0	1	0				0			1	0	01/04/2006	0	0	0			0	0	0
22611458	15/10/2002	Yaws	5-10Km	21/10/2011	64	1:32 to 1:64	902	5-<15	1	1	1	Primary	21/10/2011	01/06/2016	1	0	55.40649	1	0	21/10/2011	0	1	0	21/10/2011	0	0	0	0
22644352	01/01/1990	Ulcer	Unknown	16/06/2012			2246	15-<25	1	1	0				0			1	0	16/06/2012	0	0	0			0	0	0
22653757	01/01/1970	Ulcer	<5Km	14/12/2005			3595	>=25	1	1	0				0			1	0	14/12/2005	0	0	0			0	0	0
22694457	10/12/1972	Ulcer	Unknown	05/10/2011			3882	>=25	1	1	0				0			1	0	05/10/2011	0	0	0			0	0	0
22695750	03/04/1963	Ulcer	Unknown	13/06/2010			4720	>=25	1	1	0				0			1	0	13/06/2010	0	0	0			0	0	0
22704602	17/01/1981	Ulcer	Unknown	03/05/2016			3529	>=25	1	1	0				0			1	0	03/05/2016	0	0	0			0	0	0
22712535	08/08/2006	Yaws	5-10Km	19/05/2011	32	1:32 to 1:64	478	0-<5	1	1	1	Primary	19/05/2011	01/06/2016	1	0	60.51254	1	0	19/05/2011	0	1	0	19/05/2011	0	0	0	0
22713715	16/06/1984	Ulcer	Unknown	10/01/2009			2457	15-<25	1	1	0				0			1	0	10/01/2009	0	0	0			0	0	0
22720521	18/04/1996	Ulcer	<5Km	22/10/2007			1151	5-<15	0	1	0		28/11/2008		0			1	0	22/10/2007	0	0	0			0	0	0
22720521	18/04/1996	Yaws	<5Km	28/11/2008	128	1:128 to 1:512	1261	5-<15	0	1	1	Primary	28/11/2008	01/06/2016	1	0	90.18228	2	1	22/10/2007	1326	1	0	28/11/2008	0	1	0	0
22720521	18/04/1996	Ulcer	<5Km	07/08/2012			1631	15-<25	0	1	0		28/11/2008	01/06/2016	1	4434536	90.18228	3	2	28/11/2008	4435	1	1	28/11/2008	4435	2	1	0
22720521	18/04/1996	Yaws	<5Km	07/01/2015	16	1:08 to 1:16	1872	15-<25	0	1	0		28/11/2008	01/06/2016	1	733912	90.18228	4	3	07/08/2012	2905	1	1	28/11/2008	7339	>=3	1	0
22723696	01/01/1979	Ulcer	<5Km	07/11/2014			3585	>=25	1	1	0				0			1	0	07/11/2014	0	0	0			0	0	0
22724789	03/03/1998	Ulcer	>10Km	11/10/2012			1461	5-<15	0	1	0				0			1	0	11/10/2012	0	0	0			0	0	0
22726067	10/08/2000	Ulcer	>10Km	10/08/2009			900	5-<15	0	1	0				0			1	0	10/08/2009	0	0	0			0	0	0
22770475	01/01/1992	Yaws	>10Km	08/03/2008	16	1:08 to 1:16	1618	15-<25	1	1	1	Primary	08/03/2008	01/06/2016	1	0	98.89879	1	0	08/03/2008	0	1	0	08/03/2008	0	0	0	0
22773928	24/04/1992	Ulcer	Unknown	19/12/2014			2265	15-<25	1	1	0				0			1	0	19/12/2014	0	0	0			0	0	0
22773928	24/04/1992	Ulcer	Unknown	27/05/2016			2409	15-<25	1	1	0				0			2	1	19/12/2014	1726	0	0			1	0	0
22774149	01/01/2009	Ulcer	Unknown	07/10/2013			477	0-<5	0	1	0				0			1	0	07/10/2013	0	0	0			0	0	0
22793523	16/06/2004	Ulcer	5-10Km	13/02/2012			766	5-<15	0	1	0				0			1	0	13/02/2012	0	0	0			0	0	0
22800638	24/11/2009	Ulcer	5-10Km	30/09/2015			585	5-<15	1	1	0				0			1	0	30/09/2015	0	0	0			0	0	0
22823672	10/10/1987	Ulcer	Unknown	20/08/2009			2186	15-<25	1	1	0				0			1	0	20/08/2009	0	0	0			0	0	0
22823672	10/10/1987	Ulcer	Unknown	12/11/2014			2709	>=25	1	1	0				0			2	1	20/08/2009	6283	0	0			1	0	0
22828902	01/01/1997	Ulcer	<5Km	13/07/2009			1253	5-<15	1	1	0				0			1	0	13/07/2009	0	0	0			0	0	0
22834329	01/01/2004	Ulcer	<5Km	01/02/2013			909	5-<15	0	1	0				0			1	0	01/02/2013	0	0	0			0	0	0
22865596	01/01/1988	Ulcer	<5Km	23/11/2009			2190	15-<25	1	1	0				0			1	0	23/11/2009	0	0	0			0	0	0
22900807	19/02/1996	Yaws	<5Km	12/07/2008	32	1:32 to 1:64	1240	5-<15	1	1	1	Primary	12/07/2008	01/06/2016	1	0	94.75143	1	0	12/07/2008	0	1	0	12/07/2008	0	0	0	0
22903175	01/01/2001	Yaws	<5Km	28/05/2015	32	1:32 to 1:64	1440	5-<15	1	1	1	Primary	28/05/2015	01/06/2016	1	0	12.1491	1	0	28/05/2015	0	1	0	28/05/2015	0	0	0	0
22912389	20/01/1983	Ulcer	<5Km	26/11/2006			2385	15-<25	0	1	0				0			1	0	26/11/2006	0	0	0			0	0	0
22913044	23/08/1976	Ulcer	Unknown	16/02/2010			3349	>=25	1	1	0				0			1	0	16/02/2010	0	0	0			0	0	0
22928650	15/08/1964	Ulcer	Unknown	06/05/2015			5072	>=25	1	1	0				0			1	0	06/05/2015	0	0	0			0	0	0
22946840	01/01/1996	Ulcer	Unknown	02/05/2011			1533	15-<25	0	1	0				0			1	0	02/05/2011	0	0	0			0	0	0
22952062	12/02/1996	Ulcer	<5Km	14/12/2007			1184	5-<15	1	1	0				0			1	0	14/12/2007	0	0	0			0	0	0
22957235	10/10/2010	Yaws	<5Km	31/03/2014	32	1:32 to 1:64	347	0-<5	1	1	1	Primary	31/03/2014	01/06/2016	1	0	26.0701	1	0	31/03/2014	0	1	0	31/03/2014	0	0	0	0
22963955	01/01/2001	Yaws	>10Km	07/05/2009	64	1:32 to 1:64	835	5-<15	1	1	1	Primary	07/05/2009	01/06/2016	1	0	84.90713	1	0	07/05/2009	0	1	0	07/05/2009	0	0	0	0
22967194	01/01/1962	Ulcer	Unknown	06/08/2005			4360	>=25	1	1	0				0			1	0	06/08/2005	0	0	0			0	0	0
22968489	31/05/1999	Yaws	>10Km	18/05/2005	32	1:32 to 1:64	597	5-<15	1	1	1	Primary	18/05/2005	01/06/2016	1	0	132.6152	1	0	18/05/2005	0	1	0	18/05/2005	0	0	0	0
22978025	01/01/1984	Ulcer	>10Km	20/09/2012			2872	>=25	1	1	0				0			1	0	20/09/2012	0	0	0			0	0	0
22986036	01/02/1985	Ulcer	>10Km	21/09/2012			2764	>=25	1	1	0				0			1	0	21/09/2012	0	0	0			0	0	0
22992202	03/09/1986	Ulcer	5-10Km	21/12/2010			2430	15-<25	1	1	0				0			1	0	21/12/2010	0	0	0			0	0	0
22992202	03/09/1986	Ulcer	5-10Km	29/07/2014			2790	>=25	1	1	0				0			2	1	21/12/2010	4328	0	0			1	0	0
23029732	23/02/2000	Yaws	5-10Km	08/08/2006	32	1:32 to 1:64	646	5-<15	0	1	1	Primary	08/08/2006	01/06/2016	1	0	117.9083	1	0	08/08/2006	0	1	0	08/08/2006	0	0	0	0
23050701	01/01/1980	Ulcer	Unknown	18/06/2005			2546	>=25	1	1	0				0			1	0	18/06/2005	0	0	0			0	0	0
23055842	15/02/1975	Yaws	>10Km	11/10/2006	16	1:08 to 1:16	3165	>=25	0	1	1	Primary	11/10/2006	01/06/2016	1	0	115.809	1	0	11/10/2006	0	1	0	11/10/2006	0	0	0	0
23071002	01/01/1983	Ulcer	<5Km	08/12/2008			2594	>=25	0	1	0				0			1	0	08/12/2008	0	0	0			0	0	0
23080887	01/06/1946	Yaws	<5Km	27/02/2008	32	1:32 to 1:64	6174	>=25	1	1	1	Primary	27/02/2008	01/06/2016	1	0	99.22955	1	0	27/02/2008	0	1	0	27/02/2008	0	0	0	0
23105406	01/01/1954	Ulcer - Diabetic	5-10Km	04/03/2009			5517	>=25	1	0	0				0			0	0			0	0			0	0	0
23105406	01/01/1954	Ulcer - Diabetic	5-10Km	22/12/2009			5597	>=25	1	0	0				0			0	0			0	0			0	0	0
23105406	01/01/1954	Ulcer - Diabetic	5-10Km	14/10/2010			5678	>=25	1	0	0				0			0	0			0	0			0	0	0
23105406	01/01/1954	Ulcer - Diabetic	5-10Km	16/10/2012			5879	>=25	1	0	0				0			0	0			0	0			0	0	0
23115784	03/01/2006	Yaws	Unknown	26/03/2010	NR		423	0-<5	1	1	0				0			1	0	26/03/2010	0	0	0			0	0	0
23116314	06/07/1984	Ulcer	Unknown	12/06/2012			2794	>=25	1	1	0				0			1	0	12/06/2012	0	0	0			0	0	0
23116314	06/07/1984	Ulcer	Unknown	22/01/2013			2855	>=25	1	1	0				0			2	1	12/06/2012	738	0	0			1	0	0
23126302	12/09/1992	Ulcer	<5Km	31/07/2008			1588	15-<25	1	1	0		20/09/2009		0			1	0	31/07/2008	0	0	0			0	0	0
23126302	12/09/1992	Yaws	<5Km	20/09/2009	64	1:32 to 1:64	1702	15-<25	1	1	1	Primary	20/09/2009	01/06/2016	1	0	80.4465	2	1	31/07/2008	1370	1	0	20/09/2009	0	1	0	0
23126302	12/09/1992	Ulcer	<5Km	05/04/2010			1756	15-<25	1	1	0		20/09/2009	01/06/2016	1	6483388	80.4465	3	2	20/09/2009	648	1	1	20/09/2009	648	2	1	0
23145311	01/01/1981	Yaws	>10Km	04/05/2005	NR		2434	15-<25	0	1	0				0			1	0	04/05/2005	0	0	0			0	0	0
23145311	01/01/1981	Ulcer	>10Km	09/08/2009			2860	>=25	0	1	0				0			2	1	04/05/2005	5126	0	0			1	0	0
23151173	07/08/1965	Ulcer	<5Km	03/06/2008			4282	>=25	1	1	0				0			1	0	03/06/2008	0	0	0			0	0	0
23186848	01/01/2002	Yaws	>10Km	22/11/2009	64	1:32 to 1:64	789	5-<15	1	1	1	Primary	22/11/2009	01/06/2016	1	0	78.3664	1	0	22/11/2009	0	1	0	22/11/2009	0	0	0	0
23219769		Ulcer	Unknown	23/08/2007					1	0	0				0			0	0			0	0			0	0	0
23237973	10/02/1971	Ulcer	Unknown	10/07/2006			3541	>=25	1	1	0				0			1	0	10/07/2006	0	0	0			0	0	0
23265591	12/05/1998	Yaws	<5Km	30/12/2008	128	1:128 to 1:512	1064	5-<15	1	1	1	Primary	30/12/2008	01/06/2016	1	0	89.12865	1	0	30/12/2008	0	1	0	30/12/2008	0	0	0	0
23265591	12/05/1998	Ulcer	<5Km	23/05/2011			1303	5-<15	1	1	0		30/12/2008	01/06/2016	1	2874814	89.12865	2	1	30/12/2008	2875	1	1	30/12/2008	2875	1	1	0
23292142	01/01/1976	Yaws	<5Km	14/01/2016	ND		4004	>=25	1	0	0				0			0	0			0	0			0	0	0
23304795	05/06/1981	Yaws	Unknown	01/04/2009	16	1:08 to 1:16	2782	>=25	1	1	1	Primary	01/04/2009	01/06/2016	1	0	86.10188	1	0	01/04/2009	0	1	0	01/04/2009	0	0	0	0
23305438	18/05/2001	Yaws	<5Km	18/12/2010	64	1:32 to 1:64	959	5-<15	1	1	1	Primary	18/12/2010	01/06/2016	1	0	65.50343	1	0	18/12/2010	0	1	0	18/12/2010	0	0	0	0
23307059	01/01/2006	Yaws	Unknown	21/05/2009	ND		339	0-<5	1	0	0				0			0	0			0	0			0	0	0
[truncated: 6,599 more rows]
